# Supplementary material for: Analysis of a large cohort of cystic fibrosis patients with severe liver disease indicates lung function decline does not significantly differ from that of the general cystic fibrosis population
Source: PLoS One. 2018 Oct 11;13(10):e0205257. doi: 10.1371/journal.pone.0205257 (PMC6181334; doi:10.1371/journal.pone.0205257)
Supplement: S2 Table — (XLSX) [file pone.0205257.s003.xlsx]

## Sheet: Pre_post_cohort
S2 Table. Lung function and age measurements
Pre-/Post- cohort
n=118 CFLD subjects in "Pre-/Post- cohort"
CFLD Subject Number	Age of PFT	Age of CFLD diagnosis	FEV1 % predicted	CF-specific FEV1 percentile
1	6.17	14	58.97	0.104
1	6.75	14	70.43	0.208
1	8	14	67.45	0.264
1	8.42	14	55.56	0.15
1	8.58	14	70	0.302
1	9.17	14	35.5	0.039
1	9.25	14	61.86	0.195
1	10.08	14	58.9	0.19
1	10.17	14	60.7	0.207
1	10.25	14	62.5	0.229
1	10.25	14	64.4	0.245
1	10.5	14	59.7	0.211
1	10.75	14	64.3	0.27
1	11.42	14	46.7	0.143
1	11.42	14	60.5	0.257
1	11.5	14	56.7	0.227
1	11.5	14	62.8	0.283
1	11.58	14	66.7	0.318
1	11.92	14	67.1	0.335
1	12.25	14	61.3	0.213
1	12.25	14	79.7	0.386
1	12.33	14	75.1	0.34
1	12.83	14	68.9	0.312
1	13.75	14	43.1	0.173
1	13.92	14	60.79	0.346
1	14	14	66.85	0.416
1	14.33	14	71.24	0.496
1	14.67	14	76.95	0.583
1	14.92	14	72.93	0.538
1	15.08	14	52.09	0.353
1	15.08	14	51.9	0.353
1	15.17	14	65.9	0.525
1	15.33	14	64.4	0.505
1	15.67	14	46.8	0.305
1	15.75	14	53.3	0.388
1	16.25	14	56	0.395
1	16.25	14	66.4	0.687
1	16.42	14	50.5	0.288
1	16.5	14	62.5	0.43
1	16.5	14	62.5	0.43
1	16.5	14	57.4	0.372
1	16.5	14	61.6	0.419
1	16.5	14	61.9	0.423
1	16.67	14	56.8	0.364
1	16.75	14	65.6	0.473
1	16.75	14	68.4	0.505
1	17.17	14	54.41	0.349
1	17.17	14	57	0.349
1	17.25	14	63	0.418
1	17.25	14	65.2	0.446
1	17.25	14	72.3	0.531
1	17.5	14	60	0.372
1	18.08	14	54.5	0.321
1	18.08	14	57.4	0.354
1	18.08	14	60.3	0.386
1	18.17	14	56.6	0.35
1	18.17	14	60.8	0.396
1	18.5	14	54.6	0.311
1	18.67	14	52	0.29
1	18.67	14	57.7	0.352
1	18.67	14	64.3	0.425
1	18.75	14	57.2	0.35
1	18.92	14	46.5	0.233
1	19	14	55	0.331
1	19	14	61	0.398
1	19.33	14	44.8	0.238
1	19.33	14	51.5	0.307
1	19.33	14	56.8	0.364
1	19.33	14	62	0.422
1	19.58	14	44.7	0.233
1	19.58	14	48.9	0.276
1	19.58	14	49.6	0.283
1	19.92	14	47.3	0.261
1	19.92	14	52.5	0.302
1	19.92	14	53.7	0.315
1	20.33	14	37.86	0.196
1	20.33	14	40.74	0.23
1	20.33	14	51.81	0.36
1	20.5	14	40.74	0.233
1	20.67	14	42.04	0.266
1	21.08	14	35.83	0.195
1	21.17	14	37.6	0.222
1	21.42	14	38.26	0.237
1	21.58	14	34.5	0.193
1	22.08	14	26.44	0.102
1	22.33	14	27.82	0.123
2	6.33	10	84.76	0.339
2	6.83	10	95.61	0.553
2	7.83	10	81.78	0.265
2	8.83	10	83.2	0.3
2	9.83	10	79.1	0.288
2	10.83	10	84.66	0.391
2	11.58	10	74.3	0.255
2	12.08	10	78.28	0.28
2	12.08	10	77	0.28
2	12.42	10	71.3	0.237
2	12.58	10	72.2	0.261
2	12.83	10	54.7	0.113
2	13	10	78	0.394
2	13.25	10	69.7	0.301
2	13.58	10	67.3	0.276
2	13.83	10	71.3	0.344
2	14.08	10	63.8	0.253
2	14.5	10	70.3	0.331
2	14.83	10	73.76	0.268
2	15	10	64.2	0.277
2	15.08	10	63.26	0.17
2	15.58	10	65.8	0.308
2	15.83	10	56.6	0.195
2	16.25	10	58.8	0.214
2	16.67	10	71.35	0.416
2	17.08	10	49.8	0.162
2	17.33	10	69.92	0.373
2	17.58	10	78.44	0.495
2	17.83	10	83.15	0.581
2	18.08	10	72.94	0.435
2	18.33	10	73.36	0.454
2	18.58	10	81.09	0.605
2	19	10	78.76	0.627
2	19.25	10	78.49	0.654
2	19.42	10	79.72	0.683
2	19.83	10	87.07	0.785
2	20.08	10	81.47	0.752
2	20.33	10	80.87	0.754
2	20.58	10	79.86	0.75
2	20.83	10	95.13	0.715
2	21.17	10	68.6	0.621
2	21.42	10	79.14	0.767
2	21.67	10	77.94	0.76
2	22	10	73.39	0.714
2	22.25	10	75	0.737
2	22.5	10	71.68	0.705
2	22.83	10	77.3	0.778
2	23.33	10	73.64	0.745
2	23.75	10	76.46	0.728
2	24	10	80.65	0.83
2	24.25	10	77.86	0.792
2	24.42	10	68.3	0.686
2	24.58	10	79.82	0.826
2	24.92	10	72.4	0.743
2	25.17	10	81.52	0.846
2	25.42	10	78	0.815
2	25.92	10	83.44	0.855
2	26.17	10	82.47	0.842
2	26.75	10	75.77	0.785
2	27	10	80.84	0.838
2	27.33	10	79.17	0.822
2	27.58	10	78.77	0.819
3	7.25	9	97.34	0.66
3	7.5	9	78.49	0.291
3	8.5	9	93.6	0.539
3	9.58	9	59.03	0.104
3	10.5	9	68.55	0.215
3	11.58	9	85.51	0.44
3	12.58	9	86.13	0.477
3	13.5	9	93.31	0.667
3	14.5	9	91.98	0.651
3	14.92	9	92.27	0.635
3	15.25	9	93.02	0.731
3	15.58	9	73.1	0.403
3	15.83	9	82.18	0.524
3	16.08	9	81	0.53
3	16.42	9	83.7	0.566
3	16.83	9	90.9	0.688
3	17	9	91.5	0.722
3	17.08	9	87.59	0.722
3	17.42	9	85.54	0.679
3	17.92	9	89.2	0.688
3	18	9	85.09	0.707
3	18.33	9	95.6	0.794
3	18.58	9	99.1	0.836
3	19.83	9	89.5	0.769
3	19.92	9	99.6	0.881
3	20	9	93.1	0.831
3	20.25	9	86.7	0.763
3	20.33	9	85.7	0.755
3	22	9	99.98	0.987
3	28.58	9	87.92	0.942
3	28.75	9	77.51	0.869
3	28.92	9	93.48	0.966
3	29.17	9	92.43	0.96
3	29.33	9	91.37	0.956
4	6.25	8	101.34	0.719
4	7.17	8	82.78	0.362
4	8.25	8	95.17	0.594
4	9.17	8	91.54	0.506
4	10.33	8	95	0.626
4	10.75	8	97.4	0.673
4	11.08	8	106.07	0.834
4	11.25	8	107.63	0.853
4	11.42	8	94.77	0.616
4	11.75	8	68.28	0.202
4	11.92	8	45.3	0.069
4	12	8	103.4	0.762
4	12.25	8	97.7	0.675
4	12.5	8	69.3	0.254
4	12.58	8	81.4	0.422
4	12.75	8	82.9	0.464
4	12.92	8	86.5	0.548
4	13.17	8	55.86	0.171
4	13.17	8	86.1	0.611
4	13.42	8	92	0.744
4	13.67	8	81.6	0.566
4	13.92	8	84.5	0.634
4	14.17	8	79.2	0.581
4	14.42	8	82.2	0.625
4	14.67	8	65.7	0.366
4	14.92	8	70.9	0.424
4	15.17	8	85.7	0.681
4	15.42	8	67.2	0.377
4	15.67	8	58.1	0.273
4	15.75	8	78.3	0.531
4	16	8	64.49	0.393
4	16	8	66.3	0.393
4	16.08	8	67.9	0.412
4	16.25	8	52.4	0.241
4	16.33	8	67.9	0.412
4	16.58	8	58.6	0.316
4	16.67	8	64.7	0.389
4	16.75	8	55.1	0.283
4	16.75	8	57.8	0.315
4	16.83	8	56.5	0.306
4	16.83	8	60.3	0.348
4	16.92	8	65.2	0.409
4	17.33	8	63.34	0.445
4	17.58	8	55.95	0.371
4	17.75	8	67.4	0.507
4	17.92	8	65.36	0.473
4	18.25	8	99.17	0.914
4	18.5	8	63.37	0.477
4	18.83	8	56.68	0.394
4	19	8	25.21	0.069
4	19.17	8	27.2	0.092
4	19.25	8	52.82	0.385
4	19.33	8	26.65	0.094
4	19.42	8	57.86	0.451
4	19.67	8	42.74	0.283
4	19.75	8	61.7	0.508
4	19.92	8	55.46	0.441
4	20.08	8	44.67	0.335
4	20.25	8	50.95	0.418
4	20.42	8	41.65	0.309
4	20.5	8	42.11	0.317
4	20.67	8	23.03	0.082
4	20.75	8	63.28	0.592
4	21	8	42.07	0.329
4	21.17	8	54.93	0.496
4	21.5	8	27.82	0.151
4	21.58	8	53.29	0.491
4	21.75	8	46.52	0.411
4	22	8	38.99	0.314
4	22.33	8	57.54	0.565
4	22.42	8	56.37	0.554
4	22.75	8	48.38	0.465
4	23	8	45.08	0.425
4	23.17	8	45.55	0.436
4	23.25	8	38.47	0.336
4	23.33	8	62.31	0.664
4	23.42	8	50.51	0.505
4	23.5	8	36.11	0.306
4	23.67	8	49.8	0.503
4	23.92	8	27.38	0.174
4	24	8	51.24	0.528
4	24.08	8	44.83	0.448
4	24.33	8	49.1	0.508
4	24.42	8	56.22	0.605
4	24.5	8	60.25	0.666
4	24.83	8	38.6	0.372
4	24.83	8	51.71	0.554
4	24.92	8	52.21	0.561
5	6	11	84.87	0.316
5	6.25	11	96.21	0.627
5	7.08	11	84.34	0.659
5	7.33	11	98.15	0.835
5	7.58	11	81.33	0.566
5	8.08	11	84.61	0.62
5	8.42	11	97.12	0.791
5	8.67	11	96.35	0.769
5	8.83	11	78.51	0.52
5	8.92	11	85.8	0.621
5	9	11	89.85	0.674
5	9.33	11	83.6	0.62
5	9.58	11	92.19	0.749
5	9.92	11	86.91	0.67
5	10	11	85.58	0.647
5	10.08	11	100.46	0.836
5	10.58	11	85.1	0.636
5	10.75	11	71.27	0.48
5	10.83	11	85.4	0.659
5	10.92	11	97.6	0.813
5	10.92	11	76.6	0.547
5	10.92	11	86.1	0.675
5	10.92	11	92.2	0.745
5	10.92	11	92.2	0.745
5	11	11	89.9	0.69
5	11.08	11	101.1	0.822
5	11.67	11	64.77	0.377
5	12.17	11	92.55	0.741
5	12.58	11	86.05	0.685
5	12.83	11	101.61	0.873
5	13.08	11	83.54	0.722
5	13.42	11	62.26	0.484
5	13.42	11	80.64	0.703
5	13.5	11	70.92	0.598
5	13.67	11	53.82	0.398
5	13.75	11	53.43	0.398
5	13.92	11	61.68	0.504
6	11.83	18	36.44	0.016
6	11.83	18	76.07	0.16
6	12.08	18	94.61	0.602
6	12.67	18	108.37	0.886
6	15.25	18	62.6	0.336
6	15.5	18	72.9	0.462
6	15.75	18	62.8	0.309
6	15.83	18	67.4	0.359
6	15.83	18	67.1	0.366
6	16	18	78.8	0.54
6	16	18	82.3	0.596
6	16.08	18	77.7	0.526
6	16.08	18	78.3	0.535
6	16.17	18	69.3	0.412
6	16.25	18	68.1	0.353
6	16.25	18	70.2	0.394
6	16.33	18	70.3	0.387
6	16.42	18	70.1	0.377
6	16.5	18	68.5	0.36
6	16.5	18	81.1	0.539
6	16.5	18	86.5	0.624
6	16.58	18	73.1	0.415
6	16.75	18	71.9	0.38
6	16.83	18	73	0.385
6	16.92	18	68.3	0.313
6	16.92	18	73.1	0.377
6	16.92	18	77.3	0.44
6	16.92	18	80.1	0.479
6	17	18	72.2	0.371
6	17	18	77.9	0.449
6	17.08	18	81.2	0.497
6	17.25	18	70.9	0.343
6	17.33	18	80	0.474
6	17.33	18	81.6	0.5
6	17.42	18	83.9	0.533
6	17.58	18	73	0.362
6	17.67	18	78	0.436
6	17.75	18	76.4	0.414
6	17.83	18	81.9	0.5
6	18	18	75.6	0.433
6	18.25	18	74.3	0.432
6	18.42	18	68.6	0.362
6	18.42	18	90.2	0.72
6	18.5	18	83.8	0.625
6	18.75	18	65.8	0.343
6	18.75	18	78.2	0.533
6	18.75	18	82.9	0.624
6	18.75	18	83.1	0.628
6	19.25	18	69.5	0.46
6	19.33	18	75.7	0.573
6	19.75	18	61.04	0.414
7	13.83	24	100.66	0.758
7	14.42	24	63.74	0.185
7	16	24	91.04	0.753
7	16.5	24	100.1	0.873
7	17.67	24	94.27	0.822
7	18.67	24	99	0.906
7	20.5	24	91.37	0.936
7	24.33	24	92.9	0.957
7	25.42	24	95.37	0.969
7	26.58	24	93.3	0.951
7	27.33	24	86	0.909
7	27.83	24	39.03	0.426
7	27.92	24	58.5	0.67
7	28	24	61.2	0.703
7	28.08	24	73.2	0.813
7	28.25	24	61.9	0.709
7	28.33	24	71.7	0.802
7	28.67	24	73.4	0.844
7	29.08	24	87.21	0.939
7	29.5	24	86.72	0.937
7	30	24	90.64	0.955
7	30.33	24	86.48	0.934
7	30.42	24	76.68	0.872
7	30.42	24	78.64	0.885
7	30.67	24	80.84	0.901
7	30.92	24	80.35	0.898
7	31.17	24	79.83	0.892
7	31.33	24	59.14	0.719
7	31.33	24	69.24	0.809
7	31.42	24	58.15	0.709
7	31.5	24	60.37	0.732
7	31.58	24	43.61	0.535
7	31.58	24	54.95	0.676
7	31.67	24	59.63	0.726
7	31.75	24	69.98	0.818
7	31.83	24	63.08	0.759
7	31.92	24	72.69	0.843
7	31.92	24	73.67	0.85
7	32	24	70.89	0.823
7	32.08	24	56.76	0.697
7	32.17	24	52.79	0.652
7	32.25	24	59.73	0.727
7	32.33	24	59.98	0.73
7	32.5	24	66.43	0.785
7	32.58	24	69.15	0.81
7	32.67	24	66.18	0.784
7	32.83	24	67.91	0.801
7	32.92	24	64.44	0.771
7	33	24	67.08	0.79
7	33.08	24	65.33	0.776
7	33.17	24	63.84	0.765
7	33.42	24	64.08	0.767
7	33.58	24	63.09	0.76
7	33.58	24	65.83	0.781
7	33.75	24	64.33	0.771
7	34	24	59.6	0.731
7	34.25	24	62.72	0.756
7	34.42	24	49.43	0.621
7	34.5	24	52.94	0.66
7	34.58	24	61.22	0.744
7	34.75	24	61.47	0.747
7	35	24	68.92	0.807
7	35.25	24	55.71	0.682
7	35.33	24	57.06	0.704
7	35.42	24	59.58	0.729
7	35.5	24	54.53	0.678
7	35.58	24	48.22	0.606
7	35.67	24	58.32	0.717
7	35.67	24	53.92	0.664
7	35.67	24	58.32	0.717
7	35.75	24	57.76	0.706
7	36	24	58.92	0.713
7	36	24	47.28	0.587
7	36.17	24	48.67	0.6
7	36.17	24	54.86	0.672
7	36.33	24	58.77	0.712
8	14.67	19	57.05	0.259
8	15.17	19	52.74	0.261
8	15.42	19	59.66	0.333
8	16.42	19	60.52	0.394
8	17.58	19	53.38	0.356
8	17.67	19	55.66	0.389
8	18	19	47.97	0.336
8	18.25	19	52.86	0.378
8	18.58	19	48.59	0.344
8	18.83	19	45.07	0.318
8	18.92	19	50.19	0.372
8	19.17	19	53.76	0.416
8	20.25	19	40.56	0.403
8	20.5	19	39.05	0.39
8	20.75	19	26.95	0.215
8	20.92	19	30.99	0.276
8	21.08	19	34.5	0.295
8	21.5	19	37	0.334
8	21.58	19	34.3	0.294
8	21.67	19	41.6	0.404
8	21.75	19	36.4	0.328
8	21.92	19	32.4	0.264
8	22.08	19	36.4	0.339
8	22.17	19	41.7	0.424
8	22.33	19	40.1	0.403
8	22.5	19	38.8	0.382
8	22.67	19	40.6	0.417
8	22.67	19	40.21	0.44
8	22.92	19	37.2	0.361
8	23.08	19	39.7	0.419
8	23.25	19	40.2	0.429
8	23.5	19	37.1	0.376
8	23.58	19	39.7	0.425
8	23.83	19	37.9	0.395
8	23.92	19	36	0.362
8	24	19	36.5	0.372
8	24.17	19	38.3	0.419
8	24.42	19	35.2	0.361
8	24.5	19	37.2	0.402
8	24.67	19	36.2	0.381
8	24.83	19	35.7	0.373
8	25.08	19	26.4	0.163
8	25.08	19	33.9	0.293
8	25.17	19	34.8	0.308
8	25.33	19	36.4	0.34
8	25.5	19	40.9	0.425
8	25.58	19	39.2	0.395
8	26.17	19	35.9	0.382
8	26.67	19	30.18	0.265
8	26.67	19	30.18	0.265
8	26.75	19	34.34	0.353
8	26.92	19	29.14	0.247
8	26.92	19	36.94	0.407
8	27.08	19	32.45	0.311
8	27.17	19	35.06	0.367
8	27.58	19	35.75	0.374
8	27.75	19	36.02	0.38
8	28.08	19	26.38	0.19
8	28.08	19	31.17	0.279
8	28.25	19	40.01	0.463
8	28.42	19	30.06	0.28
8	28.5	19	37.03	0.398
8	28.58	19	25.58	0.178
8	28.58	19	31.17	0.281
8	28.58	19	32.24	0.303
8	29.08	19	41.55	0.48
8	29.33	19	39.4	0.439
8	29.5	19	35.11	0.361
8	29.58	19	40.21	0.458
8	29.67	19	32.17	0.304
8	29.67	19	36.99	0.397
8	29.92	19	35.11	0.363
8	30.08	19	32.1	0.301
8	30.33	19	33.57	0.342
8	30.5	19	34.1	0.352
8	30.58	19	36.77	0.402
8	30.75	19	25.58	0.191
8	30.92	19	25.84	0.197
8	31.08	19	21.45	0.116
8	31.08	19	24.67	0.17
8	31.17	19	23.86	0.155
8	31.33	19	20.9	0.103
8	31.42	19	20.63	0.1
8	31.42	19	21.44	0.112
8	31.42	19	21.99	0.121
8	31.67	19	15.12	0.023
8	31.67	19	16.29	0.037
8	31.92	19	17.37	0.047
8	32.17	19	15.59	0.028
8	32.17	19	19.96	0.088
8	32.33	19	11.77	0
9	8.67	14	129.11	0.987
9	9.92	14	108.9	0.862
9	11.42	14	114.65	0.934
9	11.83	14	90.76	0.514
9	12.08	14	80.88	0.342
9	12.25	14	81.19	0.353
9	12.5	14	80.54	0.368
9	12.83	14	80.46	0.384
9	13.08	14	70.41	0.262
9	13.5	14	87.55	0.494
9	13.92	14	87.17	0.495
9	14.17	14	84.28	0.47
9	14.42	14	90.11	0.576
9	14.67	14	76.66	0.348
9	15.17	14	93.34	0.723
9	15.42	14	104.16	0.923
9	16.17	14	95.9	0.834
9	16.58	14	99.98	0.886
9	16.83	14	98.91	0.863
9	17.08	14	94.41	0.854
9	17.33	14	95.73	0.87
9	17.58	14	103.8	0.9
9	17.83	14	108.7	0.936
9	18.08	14	103.4	0.912
9	18.33	14	99.1	0.871
9	18.58	14	93.4	0.816
9	18.75	14	100.4	0.888
9	19	14	100.6	0.909
9	19.25	14	94.11	0.909
9	19.58	14	94.11	0.913
9	20.08	14	92.32	0.926
9	20.33	14	94.46	0.943
9	20.58	14	89.94	0.916
9	20.83	14	92.45	0.933
9	21.08	14	92.66	0.935
9	21.33	14	91.94	0.933
9	21.58	14	94.58	0.951
9	21.83	14	89.78	0.925
9	22.08	14	89.26	0.922
9	22.33	14	87.81	0.916
9	22.58	14	91.43	0.941
9	22.92	14	86.84	0.916
9	23	14	70.55	0.777
9	23	14	71.76	0.792
9	23.08	14	92.86	0.95
9	23.33	14	93.58	0.955
9	23.67	14	96.01	0.966
9	23.67	14	81.46	0.887
9	24	14	84.21	0.908
9	24.08	14	103.14	0.986
9	24.42	14	94.89	0.965
9	24.42	14	78.87	0.875
9	24.67	14	85.91	0.922
9	24.67	14	87.49	0.929
9	24.75	14	87.37	0.931
9	24.83	14	88.1	0.936
9	25.08	14	89.04	0.941
9	25.33	14	81.48	0.897
9	25.58	14	86.36	0.928
9	25.92	14	74.65	0.854
9	26	14	83.39	0.911
9	26.08	14	90.01	0.948
9	26.42	14	109.54	1
9	26.42	14	78.42	0.88
10	7.08	17	90.28	0.443
10	8.92	17	94.15	0.489
10	9.83	17	88.16	0.376
10	10.83	17	90.02	0.387
10	11.58	17	82.27	0.29
10	13.58	17	98.58	0.731
10	13.92	17	95.19	0.658
10	14.08	17	93.89	0.67
10	14.5	17	97.74	0.737
10	14.75	17	90.17	0.588
10	14.83	17	79.17	0.4
10	15.08	17	85.1	0.526
10	15.33	17	103.8	0.856
10	15.67	17	98.23	0.776
10	15.92	17	106.05	0.882
10	16.25	17	76.85	0.482
10	16.5	17	81.65	0.576
10	16.75	17	77.15	0.513
10	16.92	17	88.85	0.714
10	17.17	17	74.19	0.511
10	17.42	17	78.31	0.586
10	17.67	17	68.37	0.445
10	17.83	17	78.87	0.615
10	18.08	17	88.86	0.806
10	18.5	17	94.17	0.841
10	18.75	17	93.15	0.824
10	19	17	89.01	0.815
10	19.25	17	88.72	0.813
10	19.83	17	79.14	0.665
10	20.08	17	80.78	0.728
10	20.42	17	76.81	0.685
10	21.5	17	85.6	0.773
10	21.75	17	87.3	0.776
10	22.33	17	91.3	0.818
10	22.5	17	89.4	0.804
10	22.83	17	83.3	0.75
10	23.33	17	57.5	0.424
10	23.5	17	79.1	0.734
10	23.75	17	77.3	0.698
10	24.25	17	60.4	0.484
10	24.33	17	64.4	0.562
10	24.75	17	70.5	0.653
10	25.25	17	56.9	0.468
10	25.33	17	80.2	0.805
10	25.92	17	73.27	0.742
10	26.42	17	55.89	0.513
10	26.42	17	65.72	0.651
10	26.42	17	71.82	0.728
10	26.75	17	67.19	0.676
10	27.08	17	56.12	0.521
10	27.25	17	58.74	0.564
11	8.17	13	67.68	0.101
11	8.83	13	98.44	0.622
11	9.08	13	83.1	0.317
11	9.5	13	53.19	0.062
11	9.75	13	62.79	0.117
11	10	13	67.03	0.165
11	10.75	13	42.3	0.04
11	10.75	13	48.3	0.066
11	10.83	13	48.1	0.064
11	10.83	13	67.1	0.187
11	11	13	57.8	0.116
11	11	13	81.7	0.378
11	11.25	13	63.8	0.147
11	11.25	13	81.3	0.331
11	11.5	13	58.7	0.12
11	11.58	13	61	0.142
11	11.58	13	64.1	0.143
11	11.58	13	69.4	0.212
11	12.17	13	61	0.123
11	12.5	13	64.3	0.183
11	12.5	13	72.1	0.245
11	13	13	53.9	0.116
11	13	13	56.8	0.129
11	13.08	13	97.9	0.674
11	13.5	13	43.7	0.095
11	13.67	13	44.3	0.099
11	13.83	13	36.8	0.058
11	13.83	13	52.1	0.166
11	14	13	54.5	0.175
11	14.25	13	52	0.163
11	14.92	13	50.2	0.145
11	15.17	13	43.2	0.101
11	15.17	13	50.5	0.154
11	15.5	13	50.1	0.143
11	15.58	13	52.1	0.136
11	15.58	13	57.5	0.195
11	15.92	13	58.24	0.181
11	16.67	13	52.52	0.125
11	17.17	13	60.56	0.213
11	17.67	13	47.87	0.094
11	17.75	13	58.08	0.207
11	17.92	13	62.91	0.272
11	18	13	65.25	0.303
11	18.17	13	44.39	0.089
11	18.25	13	65.53	0.335
11	18.58	13	40.24	0.075
11	19.17	13	38.84	0.09
11	19.58	13	37.25	0.091
11	20	13	37.64	0.117
11	20.08	13	52.7	0.293
11	20.42	13	29.39	0.056
11	20.75	13	27.85	0.051
11	20.92	13	43.05	0.203
11	21	13	49.3	0.284
11	21	13	51.58	0.314
11	21.08	13	36.45	0.137
11	21.17	13	49.05	0.288
11	21.25	13	40.27	0.185
11	21.33	13	45.61	0.251
11	21.42	13	44.85	0.245
11	21.83	13	38.7	0.171
11	21.83	13	48.16	0.286
12	7.25	13	87.29	0.415
12	8.5	13	83.05	0.346
12	13.5	13	61.8	0.259
12	13.67	13	55.79	0.21
12	14.25	13	57.63	0.272
12	15.08	13	60.77	0.362
12	15.5	13	23.25	0.015
12	16	13	65	0.367
12	16.42	13	39.3	0.163
12	16.5	13	63	0.43
12	17.25	13	34.8	0.137
12	17.33	13	64.6	0.379
12	17.33	13	74	0.487
12	17.92	13	72.8	0.462
12	18.75	13	73.7	0.514
12	18.83	13	60.4	0.352
12	18.83	13	71.3	0.48
12	18.92	13	58	0.328
12	19.58	13	56.2	0.345
12	19.67	13	53.8	0.318
12	20.17	13	54.2	0.351
12	20.33	13	48.9	0.299
12	20.58	13	58.3	0.421
12	20.83	13	39	0.207
12	20.83	13	48.4	0.315
12	20.83	13	50.64	0.381
12	21.5	13	40.2	0.278
12	21.83	13	36.9	0.248
12	21.83	13	47.18	0.374
12	21.92	13	38.92	0.28
12	21.92	13	38.92	0.28
12	22.58	13	40.57	0.314
12	23.08	13	51.97	0.486
12	23.42	13	39.95	0.331
12	23.58	13	32.05	0.22
12	23.58	13	32.32	0.227
12	23.67	13	43.78	0.396
12	24.58	13	45.13	0.44
12	24.92	13	45.61	0.453
12	25.25	13	43.9	0.436
12	26	13	38.19	0.363
12	26.75	13	28.93	0.219
12	26.83	13	37.7	0.371
13	6.58	15	59.59	0.139
13	7.75	15	83.13	0.456
13	9.42	15	69.14	0.268
13	10.58	15	70.49	0.298
13	11.17	15	71.27	0.324
13	12.67	15	41.17	0.108
13	12.75	15	59.58	0.249
13	13.08	15	75.63	0.424
13	13.25	15	72.2	0.418
13	13.58	15	69.2	0.414
13	13.92	15	63.2	0.351
13	14.25	15	58.3	0.302
13	14.58	15	50.5	0.223
13	14.92	15	60.8	0.34
13	15	15	62.5	0.368
13	15.17	15	55.9	0.301
13	15.17	15	64.28	0.393
13	15.33	15	60.7	0.352
13	15.58	15	49.8	0.252
13	15.67	15	53.5	0.284
13	15.75	15	48.33	0.242
13	15.75	15	55.2	0.319
13	15.83	15	71.3	0.524
13	15.92	15	72	0.541
13	16	15	52.59	0.287
13	16	15	54.8	0.332
13	16.08	15	50.5	0.29
13	16.17	15	49.7	0.278
13	16.25	15	47.6	0.271
13	16.75	15	47.1	0.291
13	16.92	15	54.8	0.399
13	17.17	15	41.4	0.283
13	17.25	15	46	0.336
13	17.42	15	44.3	0.316
13	17.58	15	40.5	0.28
13	17.67	15	39.5	0.269
13	17.75	15	41.1	0.299
13	17.75	15	40.36	0.328
13	17.75	15	43.3	0.328
13	17.83	15	29.1	0.161
13	17.83	15	33.2	0.211
13	17.92	15	34.5	0.233
13	18.25	15	32.6	0.227
13	18.58	15	28.89	0.218
13	18.75	15	24.64	0.162
13	18.92	15	24.93	0.171
13	19	15	26.91	0.203
13	19.08	15	27.09	0.223
13	19.17	15	27.36	0.232
13	19.58	15	30.64	0.287
13	19.75	15	25.45	0.209
13	19.83	15	22.71	0.163
13	19.92	15	30.64	0.294
13	20.08	15	30.89	0.321
13	20.42	15	22.97	0.184
13	20.5	15	25.87	0.239
13	20.75	15	27.68	0.261
13	20.83	15	20.69	0.137
13	21	15	21.89	0.154
13	21.08	15	17.29	0.066
13	21.08	15	21.89	0.154
13	21.17	15	23.78	0.186
13	21.58	15	21.08	0.136
13	21.83	15	19.18	0.098
13	22.17	15	23.64	0.175
13	22.67	15	21.74	0.137
13	22.75	15	22.55	0.153
13	23.08	15	22.68	0.152
13	23.5	15	21.31	0.125
13	23.58	15	22.68	0.15
13	23.83	15	21.14	0.118
13	24.08	15	15.39	0.03
13	24.17	15	17.07	0.044
13	24.25	15	22.43	0.141
13	24.5	15	20.94	0.116
13	24.67	15	21.4	0.122
14	11.58	23	98.35	0.746
14	12.92	23	79.71	0.488
14	13.67	23	89.61	0.671
14	15.5	23	81.86	0.685
14	17.75	23	35.69	0.194
14	19.67	23	33.3	0.189
14	20.67	23	41.3	0.286
14	22	23	36.4	0.261
14	22.58	23	37.8	0.301
14	22.58	23	51.6	0.486
14	23.25	23	42	0.389
14	23.33	23	46.4	0.452
14	24.08	23	34.9	0.307
14	24.33	23	23.7	0.119
14	24.33	23	39.59	0.385
14	24.33	23	40.79	0.404
14	24.33	23	43.3	0.443
14	25.25	23	32.32	0.279
14	25.33	23	20.26	0.068
14	25.42	23	29.66	0.234
14	25.42	23	33.76	0.308
14	25.67	23	21.46	0.088
14	25.92	23	25.08	0.156
14	25.92	23	28.94	0.227
14	25.92	23	31.35	0.272
14	26.33	23	17.46	0.036
14	26.33	23	17.94	0.041
14	26.33	23	25.21	0.159
14	26.58	23	24	0.139
14	26.75	23	19.39	0.06
14	26.83	23	16.49	0.029
14	26.92	23	23.52	0.13
14	26.92	23	26.67	0.192
14	27.08	23	28.03	0.218
14	27.25	23	22.42	0.111
14	27.33	23	20.96	0.085
14	27.5	23	16.33	0.028
14	27.58	23	27.54	0.213
14	27.75	23	19.5	0.064
14	28.25	23	15.93	0.026
14	28.67	23	16.91	0.036
14	28.75	23	16.42	0.031
14	28.75	23	16.42	0.031
14	29.42	23	17.25	0.041
14	29.5	23	15.82	0.026
14	29.5	23	17.3	0.041
14	29.67	23	10.14	0
15	6.5	13	131.44	1
15	6.92	13	93.89	0.652
15	7.25	13	86.08	0.499
15	7.92	13	108.82	0.887
15	8.17	13	73.63	0.338
15	8.5	13	117.31	0.957
15	8.83	13	107.77	0.872
15	9.08	13	117.77	0.961
15	9.25	13	88.61	0.6
15	9.42	13	101.38	0.808
15	9.83	13	125.77	0.987
15	10.08	13	121.51	0.982
15	10.33	13	88.3	0.675
15	10.58	13	93.58	0.748
15	10.83	13	113.5	0.942
15	11	13	108.5	0.905
15	11.25	13	109.24	0.912
15	11.5	13	103.4	0.858
15	11.75	13	113.2	0.943
15	12	13	107.5	0.916
15	12.33	13	88.4	0.741
15	12.33	13	91.8	0.786
15	12.33	13	97.8	0.869
15	12.58	13	91.5	0.787
15	12.75	13	64.9	0.448
15	12.75	13	85.7	0.72
15	12.83	13	93.1	0.822
15	12.83	13	97.4	0.872
15	13	13	86.7	0.784
15	13.25	13	88.6	0.805
15	13.5	13	84.3	0.746
15	13.75	13	79.6	0.705
15	14.08	13	82.1	0.773
15	14.33	13	79.2	0.726
15	14.67	13	82.4	0.72
15	15	13	78.1	0.703
15	15.33	13	68.6	0.596
15	15.58	13	64.6	0.553
15	15.67	13	70.2	0.623
15	15.92	13	60.9	0.471
15	16.08	13	67.6	0.584
15	16.25	13	67.6	0.588
15	16.42	13	49.2	0.328
15	16.42	13	58.28	0.49
15	16.42	13	61.5	0.49
15	16.42	13	71.6	0.621
15	16.5	13	59.6	0.468
15	16.58	13	57	0.433
15	16.67	13	52.5	0.375
15	16.75	13	68.9	0.595
15	16.83	13	64.5	0.54
15	16.92	13	63.58	0.575
15	17.17	13	57.31	0.516
15	17.33	13	50.59	0.397
15	17.42	13	55.57	0.48
15	17.5	13	73.6	0.67
15	17.67	13	71.6	0.658
15	17.92	13	59.2	0.505
15	17.92	13	67.9	0.617
15	18	13	60.7	0.527
15	18	13	73.7	0.707
15	18.17	13	66.3	0.618
15	18.42	13	46.41	0.366
15	18.5	13	58.19	0.536
15	18.58	13	61.65	0.584
15	18.67	13	61.65	0.585
15	18.75	13	58.78	0.549
15	18.83	13	69.15	0.679
15	19.08	13	55.18	0.496
15	19.17	13	71.84	0.71
15	19.42	13	64.55	0.621
15	19.58	13	61.43	0.586
15	19.75	13	52.41	0.466
15	19.83	13	54.14	0.488
15	19.92	13	56.92	0.528
15	19.92	13	61.78	0.592
15	20	13	63.76	0.613
15	20.17	13	54.35	0.489
15	20.25	13	56.1	0.515
15	20.33	13	61.67	0.59
15	20.5	13	49.82	0.428
15	20.5	13	52.61	0.471
15	20.58	13	50.87	0.444
15	20.75	13	57.49	0.537
15	20.92	13	44.06	0.348
15	21	13	52.83	0.474
16	6.92	11	120.56	0.947
16	7.92	11	117.68	0.931
16	8.25	11	108.03	0.828
16	9.25	11	111.56	0.894
16	10.67	11	113.92	0.93
16	11.33	11	100.42	0.727
16	12.42	11	104.39	0.822
16	13.33	11	108.67	0.9
16	14.42	11	97.73	0.767
16	14.67	11	89.3	0.636
16	14.83	11	78.12	0.416
16	15.17	11	97.98	0.828
16	15.42	11	90.42	0.695
16	15.67	11	91.94	0.716
16	16	11	85.47	0.603
16	16.33	11	91.46	0.754
16	17	11	95.87	0.789
16	17.33	11	92.71	0.763
16	17.5	11	83.01	0.594
16	17.83	11	84.33	0.63
16	18	11	98.42	0.838
16	18.25	11	97.62	0.85
16	18.92	11	92.26	0.82
16	19.17	11	101.1	0.871
16	19.67	11	91.4	0.77
16	19.83	11	97.3	0.843
16	20.25	11	86.5	0.759
16	20.58	11	86.5	0.772
16	21	11	64.9	0.506
16	21.17	11	67.3	0.56
16	21.33	11	78.6	0.709
16	21.67	11	83.3	0.779
16	21.92	11	76.3	0.706
16	22.92	11	62.7	0.577
16	23	11	70.1	0.682
16	23.33	11	80.8	0.826
16	23.5	11	88.7	0.902
16	23.58	11	78.6	0.809
16	23.75	11	87	0.892
16	24	11	81.3	0.837
16	24.17	11	79.9	0.838
16	24.33	11	78.07	0.816
16	24.42	11	83.62	0.87
16	24.75	11	71.64	0.76
16	25.08	11	68.77	0.742
16	25.17	11	57.85	0.598
16	25.42	11	63.1	0.662
16	25.58	11	61.97	0.651
16	25.83	11	65.35	0.699
16	26.08	11	38.5	0.321
16	26.08	11	40.31	0.351
16	26.17	11	35.1	0.274
16	26.25	11	44.39	0.422
16	26.33	11	24.23	0.107
16	26.42	11	32.38	0.235
16	26.42	11	33.74	0.257
16	26.42	11	38.5	0.328
16	26.5	11	38.05	0.323
16	26.58	11	22.42	0.084
16	26.58	11	25.14	0.122
16	26.67	11	25.59	0.129
16	26.67	11	28.31	0.168
16	26.75	11	16.98	0.026
16	26.75	11	20.61	0.062
16	26.83	11	25.01	0.114
17	6.33	20	92.26	0.556
17	7.33	20	91.65	0.592
17	8.33	20	88.23	0.432
17	9.42	20	81.65	0.369
17	10.25	20	70.7	0.262
17	10.83	20	77.87	0.362
17	11.33	20	84.07	0.462
17	12.25	20	72.2	0.274
17	12.58	20	49.42	0.079
17	12.83	20	85.17	0.48
17	13.5	20	98.77	0.666
17	13.75	20	78.41	0.377
17	14	20	86.73	0.515
17	14.33	20	85.64	0.536
17	14.75	20	80.24	0.452
17	15.33	20	83.54	0.557
17	15.75	20	84.7	0.539
17	16.33	20	83.4	0.579
17	16.75	20	88.7	0.679
17	17.08	20	83.1	0.637
17	17.33	20	88.2	0.714
17	17.5	20	87.6	0.712
17	18	20	78.7	0.598
17	18	20	95.3	0.832
17	18.08	20	92.9	0.831
17	18.17	20	89.1	0.787
17	18.92	20	77.9	0.651
17	19.17	20	77.2	0.675
17	19.58	20	75.96	0.748
17	20.17	20	59.51	0.517
17	20.42	20	58.66	0.512
17	20.5	20	62.9	0.501
17	21.17	20	64.08	0.607
17	21.17	20	70.95	0.711
17	21.33	20	72.3	0.648
17	21.5	20	50.92	0.419
17	21.58	20	65.22	0.637
17	21.67	20	48.63	0.388
17	21.75	20	49.2	0.4
17	21.75	20	62.65	0.602
17	21.83	20	63.63	0.617
17	21.92	20	62.5	0.601
17	22	20	60.79	0.579
17	22.08	20	69.93	0.711
17	22.33	20	61.65	0.596
17	22.67	20	72.5	0.756
17	23	20	71.07	0.744
17	23.58	20	67.97	0.709
17	23.92	20	68.56	0.718
17	24.08	20	69.2	0.727
18	7.08	19	127.84	0.984
18	7.67	19	115.82	0.915
18	8.5	19	110.83	0.868
18	9.58	19	121.67	0.972
18	9.92	19	115.52	0.932
18	10.33	19	105.74	0.832
18	10.75	19	116.9	0.953
18	10.92	19	108	0.86
18	11.67	19	92.41	0.603
18	12.08	19	95	0.602
18	12.17	19	104.8	0.769
18	12.42	19	88.5	0.51
18	12.5	19	104.1	0.795
18	12.58	19	113.4	0.916
18	12.83	19	87.3	0.551
18	13	19	110	0.932
18	13.08	19	101.91	0.808
18	13.33	19	95.68	0.729
18	13.33	19	91.5	0.729
18	13.75	19	112.55	0.925
18	14	19	116.7	0.983
18	14.33	19	116.62	0.968
18	14.5	19	108.31	0.916
18	14.58	19	119.45	0.977
18	14.75	19	117.34	0.968
18	15.08	19	108.6	0.964
18	15.25	19	97	0.864
18	15.42	19	106.6	0.942
18	16	19	107	0.945
18	16.33	19	112.3	0.967
18	16.67	19	117.3	0.979
18	16.92	19	119.3	0.982
18	17.17	19	112.8	0.965
18	17.58	19	109.9	0.949
18	18	19	117.1	0.982
18	18.92	19	120.3	0.987
18	19.5	19	114.18	1
18	19.75	19	112.37	1
18	20.17	19	105.15	0.983
19	6.08	13	129.12	1
19	7.17	13	124.98	0.975
19	7.33	13	125.47	0.976
19	7.5	13	121.78	0.961
19	7.83	13	116.04	0.92
19	8	13	119.37	0.951
19	8.33	13	117.68	0.939
19	8.5	13	126.3	0.982
19	9.17	13	122.37	0.974
19	9.5	13	120.32	0.966
19	9.92	13	117.39	0.947
19	10	13	119.68	0.968
19	10.5	13	118.33	0.961
19	10.92	13	117.56	0.954
19	11	13	124.02	0.982
19	11.33	13	124.95	0.985
19	11.58	13	130.2	1
19	11.83	13	117.1	0.974
19	12.08	13	128.2	1
19	12.42	13	123.6	0.985
19	12.5	13	121.7	0.98
19	12.83	13	106.5	0.884
19	12.92	13	106.8	0.959
19	13	13	123.4	0.989
19	13.25	13	123.7	1
19	13.5	13	103.8	0.905
19	13.67	13	110	0.955
19	13.83	13	103.9	0.913
19	13.92	13	85.2	0.644
19	13.92	13	91.5	0.752
19	14	13	101.6	0.915
19	14.17	13	104.8	0.94
19	14.42	13	99.5	0.888
19	14.92	13	103.5	0.915
19	15.25	13	103.1	0.919
19	15.5	13	112.6	0.971
19	15.75	13	115	0.975
19	16.17	13	106.4	0.942
19	16.42	13	111.8	0.969
19	16.83	13	98.6	0.875
19	17.17	13	97	0.872
19	17.42	13	95.2	0.855
19	17.58	13	88.9	0.795
19	17.67	13	88.3	0.79
19	17.67	13	99.1	0.897
19	17.83	13	93.7	0.845
19	17.92	13	91.3	0.824
19	17.92	13	96.1	0.87
19	18.08	13	81.6	0.757
19	18.08	13	88.4	0.818
19	18.17	13	84.3	0.779
19	18.25	13	84.6	0.783
19	18.33	13	80.7	0.756
19	18.42	13	77.5	0.725
19	18.5	13	82.5	0.772
19	18.5	13	82.5	0.772
19	18.58	13	65	0.586
19	18.58	13	69	0.647
19	18.58	13	83.7	0.783
19	18.58	13	84	0.786
19	18.67	13	82.8	0.778
19	18.75	13	83.3	0.798
19	18.83	13	96.1	0.899
19	18.92	13	61.5	0.558
19	18.92	13	69.8	0.659
19	18.92	13	69.8	0.659
19	19	13	65.3	0.62
19	19.17	13	62.4	0.594
19	19.25	13	68.2	0.67
19	19.25	13	69.9	0.687
19	19.42	13	68.8	0.682
19	19.5	13	71.29	0.769
19	19.67	13	68.62	0.752
19	19.75	13	56.87	0.609
19	19.83	13	58.3	0.625
19	19.92	13	74.06	0.8
19	20	13	65.88	0.753
19	20.08	13	75.11	0.849
19	20.17	13	69.36	0.794
19	20.33	13	67.69	0.776
19	20.42	13	70.12	0.807
19	20.58	13	61.54	0.718
19	20.75	13	68.78	0.808
19	21.08	13	58.84	0.702
19	21.17	13	58.39	0.698
19	21.17	13	60.16	0.717
19	21.17	13	64.9	0.774
19	21.25	13	58.84	0.706
19	21.42	13	58.84	0.711
19	21.67	13	62.72	0.763
20	7.75	20	78.14	0.469
20	8.67	20	73.03	0.37
20	9.83	20	40.02	0.084
20	10.5	20	53.06	0.243
20	11.08	20	60.64	0.272
20	11.33	20	75.16	0.436
20	11.5	20	69.36	0.384
20	11.75	20	64.44	0.334
20	12	20	62.84	0.319
20	12.33	20	51.76	0.206
20	12.75	20	49.19	0.212
20	13.08	20	43.7	0.213
20	13.25	20	50.24	0.297
20	13.5	20	57.06	0.406
20	13.92	20	48.47	0.325
20	14.42	20	38.56	0.284
20	14.58	20	52.15	0.463
20	14.75	20	52.23	0.459
20	15	20	47.05	0.408
20	15.25	20	42.78	0.342
20	15.67	20	41.38	0.326
20	15.83	20	40.98	0.323
20	16.33	20	36.1	0.289
20	16.67	20	32.63	0.213
20	16.83	20	31.17	0.195
20	17.17	20	26.53	0.127
20	17.25	20	31.48	0.195
20	17.67	20	33.25	0.215
20	17.92	20	34.31	0.227
20	18.08	20	29.39	0.172
20	18.58	20	28.7	0.16
20	18.75	20	25.59	0.111
20	19.08	20	27.77	0.139
20	19.25	20	25.34	0.104
20	20	20	22	0.064
20	20.08	20	19.8	0.046
20	20.17	20	17.3	0.026
20	20.33	20	15.2	0.015
20	20.33	20	22.7	0.07
20	20.42	20	23	0.074
20	20.42	20	24.4	0.087
20	20.67	20	17	0.021
20	20.67	20	24.4	0.087
20	20.67	20	24.8	0.09
20	20.92	20	19.8	0.044
20	21.08	20	13.9	0
20	21.08	20	20	0.043
20	21.17	20	18.9	0.034
20	21.25	20	18.41	0.031
20	21.42	20	16.64	0.018
20	21.5	20	17.7	0.024
20	21.58	20	20.54	0.049
20	21.67	20	19.47	0.039
20	21.75	20	18.06	0.026
20	21.75	20	20.89	0.051
20	21.75	20	21.95	0.061
20	21.92	20	13.84	0.012
20	22	20	14.47	0.015
20	22.08	20	13.26	0
20	22.08	20	16.11	0.025
20	22.58	20	14.93	0
20	22.67	20	11.38	0
20	22.67	20	11.73	0
20	22.67	20	12.09	0
21	6.33	10	83.81	0.394
21	8	10	100.38	0.741
21	8.58	10	97.27	0.618
21	9.58	10	82.31	0.385
21	10.58	10	104.25	0.816
21	11.42	10	95.47	0.646
21	11.67	10	97.29	0.671
21	12	10	102.02	0.773
21	12.33	10	97	0.68
21	12.92	10	90.15	0.594
21	13.25	10	88.44	0.576
21	13.58	10	87.38	0.575
21	14	10	80.88	0.464
21	14.83	10	86.24	0.719
21	15.17	10	93.57	0.612
21	15.42	10	85.89	0.625
21	17	10	84.04	0.659
21	17.33	10	73.75	0.494
21	17.67	10	31.36	0.049
21	18	10	51.91	0.265
21	18.33	10	39.9	0.129
21	18.42	10	49.7	0.231
21	18.42	10	51.7	0.252
21	18.83	10	61.7	0.374
21	19.08	10	60.2	0.379
21	19.42	10	49.2	0.273
21	19.58	10	47.7	0.264
21	19.58	10	58.7	0.383
21	19.83	10	54.6	0.346
21	20.17	10	42.3	0.235
21	20.17	10	43.3	0.246
21	20.33	10	56.2	0.383
21	20.75	10	46.5	0.282
21	21	10	29.2	0.101
21	21	10	31.3	0.128
21	21.25	10	30.9	0.113
21	21.5	10	30.4	0.123
21	22.25	10	36.8	0.227
21	22.42	10	37.2	0.222
21	22.92	10	33.05	0.194
21	23.08	10	28.7	0.13
21	23.33	10	30.4	0.157
21	23.42	10	19.83	0.036
21	23.58	10	27.3	0.12
21	23.75	10	23.9	0.079
21	23.75	10	25.02	0.096
21	23.92	10	25.96	0.111
21	24.5	10	22.3	0.068
21	24.75	10	19.21	0.037
21	24.92	10	20.64	0.051
21	25.08	10	24.08	0.095
21	25.33	10	18.36	0.032
21	25.42	10	17.41	0.025
21	25.5	10	18.67	0.04
21	25.5	10	21.25	0.069
21	25.5	10	23.97	0.11
21	25.67	10	17.51	0.031
21	25.75	10	22.74	0.081
21	25.75	10	21.66	0.077
21	25.75	10	21.74	0.077
22	6.08	11	90.82	0.393
22	6.33	11	87.65	0.559
22	6.58	11	106.21	0.961
22	6.83	11	135.4	0.962
22	7.08	11	97.7	0.582
22	7.17	11	98.8	0.609
22	7.17	11	101	0.629
22	7.17	11	115.2	0.813
22	7.25	11	103.1	0.674
22	7.25	11	103.1	0.674
22	7.25	11	125.1	0.898
22	7.25	11	125.1	0.898
22	7.33	11	99.9	0.638
22	7.42	11	120.7	0.868
22	7.58	11	138.2	0.981
22	7.92	11	118.2	0.906
22	7.92	11	108.26	0.894
22	8.17	11	115.6	0.906
22	8.33	11	125.7	0.971
22	8.58	11	112.3	0.886
22	8.83	11	108	0.844
22	8.83	11	110.4	0.873
22	9.08	11	117.4	0.94
22	9.33	11	105.5	0.834
22	9.58	11	101	0.784
22	9.83	11	97.1	0.737
22	10.08	11	98.9	0.774
22	10.33	11	89.1	0.617
22	10.5	11	91	0.669
22	10.58	11	92.6	0.694
22	10.58	11	97.5	0.769
22	10.67	11	97.5	0.775
22	10.75	11	88.2	0.615
22	10.75	11	95.9	0.754
22	10.83	11	85.8	0.581
22	10.83	11	87.6	0.612
22	11.08	11	83.3	0.519
22	11.17	11	82.7	0.519
22	11.33	11	91	0.674
22	11.5	11	80.5	0.503
22	11.75	11	76.1	0.457
22	11.92	11	87.09	0.625
22	12.08	11	79.28	0.531
22	12.08	11	79.36	0.529
22	12.08	11	80.55	0.544
22	12.25	11	85.6	0.637
22	12.5	11	80.69	0.592
22	12.67	11	78.05	0.552
22	13	11	67.06	0.479
22	13.33	11	64.92	0.476
22	13.67	11	68.01	0.541
22	13.92	11	64.51	0.501
22	14	11	54.02	0.402
22	14	11	56.13	0.433
22	14	11	60.35	0.486
22	14.08	11	61.52	0.506
22	14.17	11	62.87	0.515
22	14.33	11	55.38	0.418
23	7	13	102.8	0.772
23	8.08	13	106	0.865
23	9.75	13	96.1	0.522
23	18	13	84.2	0.744
23	18.08	13	73.5	0.572
23	18.25	13	75.6	0.619
23	18.58	13	69.2	0.521
23	18.67	13	70.1	0.539
23	18.75	13	65.8	0.462
23	18.83	13	62.8	0.427
23	18.92	13	76.7	0.663
23	19.08	13	74.3	0.646
23	19.17	13	78.7	0.704
23	19.42	13	67	0.535
23	19.75	13	70.9	0.659
23	20.08	13	56.6	0.421
23	20.5	13	52.6	0.359
23	20.67	13	55.7	0.421
23	21.17	13	62.2	0.574
23	21.75	13	47.3	0.316
23	22	13	51.8	0.396
23	22.08	13	54.1	0.446
23	24.08	13	54.9	0.525
23	25.25	13	50.9	0.518
23	25.92	13	49	0.469
23	26.25	13	42.5	0.385
23	26.33	13	45.6	0.409
23	27.42	13	41.4	0.373
23	28.17	13	44.2	0.407
23	28.42	13	41.8	0.381
23	28.67	13	47.3	0.47
24	6.67	8	114.3	0.897
24	6.92	8	100.8	0.693
24	15	8	78.5	0.372
24	15.17	8	88.3	0.568
24	15.5	8	93.2	0.649
24	15.67	8	88	0.562
24	15.92	8	92.8	0.646
24	16.25	8	85.7	0.565
24	16.5	8	99.2	0.795
24	16.83	8	94.3	0.715
24	17	8	96.6	0.749
24	17.25	8	86	0.622
24	17.5	8	88.1	0.662
24	17.83	8	97.3	0.805
24	18.08	8	92.4	0.767
24	18.17	8	95.4	0.812
24	18.17	8	81.9	0.618
24	18.25	8	90.4	0.741
24	18.5	8	92.7	0.783
24	18.67	8	80.7	0.62
24	19.08	8	84.9	0.714
24	19.33	8	90.6	0.798
24	19.42	8	81.7	0.682
24	19.58	8	96.6	0.87
24	19.83	8	89.4	0.796
24	20	8	79.8	0.661
24	20.08	8	86.3	0.719
24	20.5	8	77.1	0.623
24	20.67	8	69.6	0.524
24	20.75	8	82	0.688
24	20.92	8	75.1	0.613
24	21	8	66.7	0.496
24	21.08	8	75.8	0.624
24	21.17	8	92.3	0.813
24	21.42	8	95.5	0.847
24	21.67	8	52.6	0.302
24	21.67	8	58.4	0.386
24	21.67	8	65.4	0.497
24	21.67	8	70.9	0.577
24	21.75	8	68.3	0.543
24	21.92	8	77.2	0.671
24	22.17	8	89.9	0.807
24	22.5	8	88.5	0.799
24	22.75	8	83.8	0.756
24	23	8	90.2	0.823
24	23.25	8	93.7	0.853
24	23.58	8	87.2	0.803
24	24	8	59.1	0.459
24	24.08	8	84.8	0.784
24	24.42	8	94.5	0.88
24	24.67	8	93.3	0.871
24	24.92	8	85.1	0.799
24	25.08	8	75.5	0.7
24	25.08	8	80.6	0.751
24	25.17	8	66.9	0.588
24	25.17	8	76.1	0.71
24	25.17	8	77.9	0.729
24	25.17	8	80.9	0.755
24	25.25	8	88.3	0.826
24	25.42	8	78.2	0.734
25	6.67	8	96	0.53
25	15	8	82.6	0.673
25	15.25	8	77.8	0.623
25	15.58	8	81.4	0.63
25	15.83	8	80.3	0.596
25	16.08	8	65.1	0.403
25	16.42	8	67.1	0.414
25	16.67	8	77.7	0.544
25	16.83	8	77.7	0.525
25	16.92	8	85.8	0.627
25	17.17	8	83.6	0.629
25	17.67	8	77.7	0.548
25	17.83	8	77.4	0.538
25	17.92	8	80.3	0.58
25	18.17	8	83.6	0.647
25	18.25	8	80.2	0.606
25	18.75	8	85.5	0.677
25	18.83	8	61.2	0.383
25	18.83	8	93.3	0.761
25	19.25	8	81.9	0.663
25	19.58	8	76.9	0.613
25	19.67	8	67.6	0.49
25	19.83	8	83.3	0.694
25	20.08	8	83.9	0.719
25	20.33	8	68.5	0.52
25	20.58	8	79.1	0.679
25	21.58	8	81.2	0.761
25	23.5	8	77.3	0.801
26	10.42	14	107.4	0.899
26	10.92	14	107.6	0.906
26	11.5	14	106.2	0.869
26	12.08	14	97.3	0.702
26	20.5	14	107.7	0.969
26	20.75	14	81	0.774
26	21.08	14	92.1	0.882
26	21.33	14	72.2	0.668
26	21.58	14	88.5	0.858
26	21.75	14	80.2	0.776
26	22	14	86	0.84
26	22.25	14	83.6	0.815
26	22.58	14	76.5	0.768
26	24.08	14	66.7	0.626
26	25.58	14	78.6	0.781
26	26.58	14	46.8	0.389
26	26.67	14	67.9	0.664
26	26.83	14	61.7	0.593
26	27.08	14	57.2	0.535
26	27.33	14	63.4	0.613
26	28	14	55.3	0.522
26	28.08	14	58.6	0.562
26	28.25	14	59.2	0.571
26	28.5	14	51.3	0.474
26	28.75	14	49.7	0.454
26	30	14	53.7	0.517
26	30.08	14	56.4	0.548
26	30.25	14	55.7	0.542
26	30.58	14	52	0.498
27	10.42	19	92.5	0.62
27	19.75	19	67.9	0.523
27	20.25	19	65.9	0.495
27	21.33	19	60.9	0.447
27	21.92	19	51.8	0.331
27	22.92	19	56.6	0.422
27	23.33	19	57.3	0.449
27	23.42	19	59.9	0.504
27	23.75	19	73.9	0.682
27	24.75	19	54.8	0.455
27	25.17	19	61.5	0.534
27	25.83	19	58	0.5
27	26.25	19	47	0.353
27	26.83	19	44.4	0.329
27	27.25	19	57.4	0.494
27	27.67	19	99.9	0.941
27	28.33	19	29.7	0.103
27	28.67	19	32.6	0.158
27	28.67	19	32.9	0.164
27	28.67	19	34.8	0.195
27	28.75	19	36.1	0.21
28	22.83	26	67.1	0.605
28	23.33	26	68.4	0.631
28	23.92	26	61.9	0.558
28	24.5	26	67.3	0.628
28	25.08	26	60.1	0.532
28	25.25	26	52.8	0.435
28	33.75	26	53.9	0.524
28	34	26	59.8	0.591
28	34.25	26	57.5	0.576
28	34.58	26	55.6	0.557
28	34.83	26	53.3	0.526
28	35	26	52.6	0.518
28	35.08	26	49.3	0.474
28	35.25	26	52.6	0.517
28	35.33	26	52.6	0.518
28	35.42	26	43.4	0.389
28	35.5	26	46	0.433
28	35.5	26	48	0.46
28	35.58	26	47	0.447
28	35.75	26	49.7	0.485
28	36	26	47.3	0.451
28	36.17	26	58.7	0.605
28	36.42	26	49.3	0.485
28	36.67	26	51.7	0.519
28	37	26	53.7	0.551
28	37.17	26	47.3	0.462
28	37.25	26	52.3	0.534
28	37.5	26	51.3	0.521
28	37.75	26	45	0.436
28	37.92	26	52.3	0.544
28	38.08	26	52.7	0.547
28	38.25	26	51.3	0.528
28	38.5	26	44.6	0.434
28	38.58	26	47.6	0.48
28	38.92	26	49.7	0.511
28	39.17	26	48.3	0.49
28	39.25	26	46.6	0.469
28	39.5	26	39.8	0.352
28	39.58	26	39.4	0.346
28	39.58	26	50.9	0.525
28	39.75	26	46.7	0.469
28	39.83	26	47.1	0.475
28	40	26	24.1	0.084
28	40	26	25.5	0.105
28	40	26	29.6	0.164
28	40	26	30.3	0.174
28	40	26	30.3	0.179
28	40	26	31.4	0.188
28	40	26	31.4	0.188
28	40	26	32.5	0.212
28	40	26	35	0.253
28	40	26	35.6	0.265
28	40	26	36.6	0.279
28	40	26	37.3	0.291
28	40	26	36.9	0.291
28	40	26	37.4	0.297
28	40	26	37.6	0.302
28	40	26	38.6	0.323
28	40	26	39.1	0.329
28	40	26	39.5	0.337
28	40	26	39.5	0.337
28	40	26	39.5	0.337
28	40	26	39.8	0.344
28	40	26	40.1	0.344
28	40	26	40.3	0.357
28	40	26	42.6	0.396
28	40	26	42.9	0.401
28	40	26	43.6	0.412
28	40	26	43.6	0.42
28	40	26	46.4	0.452
28	40	26	46.7	0.466
28	40	26	46.7	0.466
28	40	26	29.3	0.164
28	40	26	29.3	0.164
28	40	26	34.5	0.247
28	40	26	34.5	0.247
29	10.17	14	91.4	0.598
29	10.42	14	90.9	0.603
29	10.75	14	81.9	0.423
29	11	14	78	0.362
29	11.25	14	91.4	0.617
29	11.58	14	83.2	0.441
29	11.83	14	80.4	0.396
29	12.08	14	83.4	0.39
29	12.33	14	88.9	0.524
29	12.58	14	87.3	0.523
29	12.58	14	87.3	0.523
29	12.67	14	72.5	0.506
29	12.83	14	80.5	0.433
29	13.08	14	84.1	0.563
29	13.42	14	62.3	0.229
29	13.42	14	62.3	0.229
29	13.67	14	70.8	0.338
29	13.92	14	61.7	0.245
29	13.92	14	61.7	0.245
29	14	14	63.6	0.25
29	14	14	63.1	0.24
29	14.08	14	81.9	0.292
29	14.25	14	50.1	0.113
29	14.42	14	56.9	0.17
29	14.42	14	56.9	0.17
29	14.58	14	56	0.161
29	14.83	14	75.2	0.392
29	15.25	14	49.5	0.112
29	15.25	14	49.5	0.112
29	15.5	14	51.4	0.131
29	15.58	14	55.7	0.175
29	15.75	14	67.7	0.321
29	16	14	76	0.475
29	16.33	14	68.4	0.387
29	16.42	14	66.9	0.359
29	16.58	14	81.5	0.572
29	16.83	14	65.5	0.368
29	17	14	71	0.448
29	17.17	14	60.5	0.329
29	17.25	14	76.3	0.53
29	17.58	14	55.7	0.299
29	17.83	14	71.4	0.48
29	18.08	14	61.7	0.392
29	18.33	14	65.9	0.45
29	18.67	14	72.6	0.54
29	18.92	14	65.4	0.469
29	19.08	14	54.9	0.37
29	19.5	14	66.2	0.508
29	19.75	14	50.7	0.35
29	19.92	14	51.5	0.363
29	20	14	51.2	0.363
29	20	14	55.9	0.415
29	20	14	58.6	0.457
29	20.42	14	73.8	0.65
29	20.58	14	70.5	0.613
29	20.83	14	71.3	0.647
29	20.83	14	76.7	0.701
30	7.67	11	106.8	0.857
30	7.92	11	100.1	0.736
30	8.67	11	98.6	0.718
30	9	11	95.1	0.641
30	9.33	11	100.8	0.761
30	9.67	11	80.7	0.276
30	9.83	11	60.5	0.061
30	9.83	11	68.6	0.115
30	9.83	11	69.5	0.125
30	9.92	11	85.6	0.372
30	10	11	82.4	0.31
30	10.25	11	84.7	0.328
30	10.5	11	76.9	0.2
30	10.67	11	77.3	0.211
30	10.75	11	77.3	0.214
30	10.83	11	73.6	0.163
30	11.17	11	83.9	0.329
30	11.33	11	84.8	0.346
30	11.5	11	70.9	0.155
30	11.67	11	88.1	0.438
30	11.75	11	80.2	0.281
30	11.83	11	70.9	0.156
30	15.92	11	60.5	0.162
30	15.92	11	74.2	0.342
30	15.92	11	80	0.421
31	8.17	12	87.8	0.416
31	8.58	12	100.6	0.736
31	17.17	12	99.3	0.837
31	17.75	12	98.5	0.81
31	18.08	12	99.9	0.824
31	19	12	99.7	0.853
31	19.58	12	104.1	0.92
31	20.08	12	89.2	0.8
31	20.92	12	90.2	0.834
31	21.33	12	83.7	0.795
31	22.25	12	75.8	0.751
31	22.75	12	88.6	0.89
31	23.5	12	81.9	0.856
31	24.17	12	88.6	0.928
31	24.58	12	85.1	0.908
31	25.08	12	85.6	0.897
31	25.5	12	82	0.876
31	26	12	79.9	0.863
31	26.83	12	76.8	0.843
31	26.83	12	77.1	0.845
31	27	12	77.1	0.846
31	27.08	12	82	0.882
31	27.25	12	73.8	0.813
31	27.25	12	84.2	0.898
32	7.42	12	112.4	0.862
32	7.5	12	123.9	0.951
32	7.58	12	107.74	0.854
32	7.58	12	111.2	0.854
32	7.92	12	93.3	0.614
32	8.17	12	104.6	0.803
32	8.5	12	117.3	0.939
32	8.58	12	126.4	0.979
32	8.75	12	103.6	0.808
32	8.83	12	102.9	0.801
32	9	12	104.1	0.823
32	9.25	12	98	0.729
32	9.42	12	100.3	0.77
32	9.67	12	95.3	0.682
32	10	12	87.2	0.529
32	10.25	12	93.2	0.661
32	10.58	12	93.8	0.688
32	10.83	12	95.5	0.731
32	11.08	12	96.5	0.752
32	11.33	12	94.5	0.722
32	11.58	12	81.3	0.493
32	11.83	12	101.9	0.846
32	12.08	12	111.1	0.822
32	12.33	12	104.7	0.76
32	12.5	12	104.7	0.77
32	12.83	12	108.4	0.857
32	12.92	12	94	0.655
32	13.08	12	88	0.625
32	13.17	12	92.4	0.711
32	13.42	12	94.6	0.765
32	13.42	12	89.5	0.684
32	13.58	12	100.68	0.818
32	13.58	12	97.1	0.818
32	13.83	12	84	0.647
32	14	12	93.61	0.749
32	14.17	12	68.7	0.466
32	14.17	12	76.9	0.584
32	14.25	12	59	0.356
32	14.25	12	68.7	0.466
32	14.33	12	91.6	0.813
32	14.42	12	92	0.82
32	14.5	12	93.89	0.779
32	14.58	12	93.4	0.84
32	14.67	12	89.2	0.785
32	15.08	12	58.37	0.362
32	15.67	12	76.78	0.536
32	16.42	12	87.7	0.729
32	16.67	12	85.72	0.722
32	16.92	12	81.89	0.668
32	17.17	12	83.45	0.73
32	17.33	12	70.65	0.548
32	17.33	12	81.8	0.707
32	17.42	12	81.31	0.68
32	17.67	12	86.27	0.752
32	17.83	12	81.73	0.695
32	18	12	88.58	0.777
32	18.25	12	86.07	0.766
32	18.5	12	88.03	0.782
32	18.75	12	94.72	0.856
32	19.08	12	86.55	0.786
32	19.42	12	87.07	0.805
32	19.58	12	84.51	0.789
32	19.58	12	86.65	0.814
32	19.67	12	85.22	0.801
32	19.92	12	90.27	0.855
32	20.08	12	91.2	0.897
32	20.17	12	78.4	0.759
32	20.25	12	60.26	0.521
32	20.33	12	75.61	0.729
32	20.75	12	93.99	0.93
32	21	12	101.21	0.969
32	21.17	12	91.63	0.917
32	21.33	12	104.02	0.981
32	21.42	12	75.5	0.764
32	21.75	12	86.02	0.882
32	22	12	101.21	0.976
32	22.25	12	89.25	0.913
32	22.58	12	86.2	0.893
33	9.92	14	88.12	0.483
33	11.58	14	86.86	0.476
33	11.75	14	81.49	0.382
33	12.75	14	105.78	0.858
33	13.92	14	102.75	0.842
33	15.5	14	97.75	0.807
33	15.83	14	96.77	0.79
33	16.83	14	90.1	0.759
33	17.17	14	85.09	0.744
33	17.83	14	71.15	0.566
33	19.17	14	86.07	0.827
33	19.92	14	89.77	0.883
33	20.67	14	87.83	0.91
33	20.75	14	91.92	0.936
33	22.33	14	80.9	0.868
33	22.42	14	78.4	0.825
33	23.08	14	72.5	0.794
33	23.17	14	75.9	0.828
33	23.58	14	77.4	0.848
33	24.08	14	76.2	0.851
33	24.33	14	74.6	0.841
33	24.67	14	75.6	0.854
33	25.42	14	72.8	0.806
33	25.58	14	77.2	0.845
33	26.42	14	73.6	0.817
34	6.08	8	95	0.472
34	6.5	8	85.87	0.458
34	7.25	8	76.9	0.241
34	7.33	8	75.4	0.23
34	7.33	8	77.6	0.263
34	7.67	8	90.2	0.517
34	7.75	8	68.3	0.197
34	8.08	8	74.8	0.28
34	8.33	8	73.5	0.292
34	8.42	8	77.5	0.345
34	8.5	8	76.8	0.341
34	8.5	8	77.5	0.326
34	8.5	8	64.9	0.199
34	8.5	8	64.9	0.199
34	9.75	8	70.1	0.314
34	9.75	8	72.8	0.345
34	9.83	8	71.5	0.335
34	9.83	8	80.8	0.451
34	9.92	8	101.9	0.811
34	10.58	8	77	0.413
34	10.83	8	89.2	0.618
34	11.08	8	73.9	0.375
34	11.92	8	74.35	0.354
34	12.58	8	91.81	0.645
34	12.67	8	82	0.447
34	12.75	8	89.4	0.572
34	12.92	8	76.16	0.416
34	13.17	8	90	0.676
34	13.42	8	88.24	0.613
34	13.58	8	80.3	0.555
34	13.92	8	65.7	0.425
34	13.92	8	81.9	0.598
34	14.25	8	66.5	0.43
34	14.5	8	76.49	0.519
34	15.58	8	63.29	0.424
34	15.67	8	79.65	0.656
34	16.33	8	45.56	0.241
34	16.42	8	70.28	0.538
34	16.42	8	60.87	0.413
34	16.42	8	69.37	0.523
34	16.5	8	71.39	0.548
35	16.42	18	66.48	0.542
35	16.75	18	67.5	0.567
35	17.75	18	58.87	0.5
35	19.75	18	72.87	0.722
35	20.33	18	73.64	0.73
35	20.67	18	75.61	0.757
35	21.42	18	82.5	0.835
35	22.17	18	72.29	0.759
35	22.75	18	72.56	0.738
35	23.33	18	69.8	0.676
35	23.67	18	64	0.605
35	23.92	18	62.3	0.586
35	24.25	18	61.7	0.576
35	24.33	18	75.5	0.758
35	24.58	18	66.74	0.673
35	24.92	18	59.6	0.556
35	25.17	18	65.6	0.63
35	25.33	18	75.2	0.758
35	25.58	18	73.5	0.739
35	25.83	18	61.8	0.589
35	26	18	55.2	0.489
35	26.42	18	50.3	0.433
35	26.67	18	48.9	0.419
35	27.08	18	63.7	0.582
35	27.42	18	64.2	0.623
35	27.42	18	66.6	0.623
35	27.75	18	52.4	0.447
35	28.08	18	50.6	0.424
35	28.25	18	44.43	0.372
35	28.42	18	52	0.477
35	28.92	18	56.2	0.539
35	29.25	18	49.87	0.468
35	29.5	18	49.87	0.471
35	30.42	18	42.58	0.378
35	30.83	18	43.61	0.394
35	31.08	18	37.63	0.315
35	31.25	18	45.91	0.426
35	31.5	18	36.25	0.299
35	31.83	18	48.67	0.47
35	32.08	18	48.59	0.467
35	33.5	18	33.1	0.233
35	33.5	18	34.5	0.238
35	33.58	18	36.8	0.284
35	33.75	18	40.4	0.336
35	34.08	18	40.03	0.357
35	34.33	18	33.71	0.265
35	34.58	18	29.14	0.198
35	34.75	18	26.68	0.159
35	34.75	18	30.55	0.22
35	34.83	18	33.35	0.261
35	35	18	26.14	0.148
35	35.08	18	27.55	0.17
35	35.25	18	24.02	0.111
35	35.33	18	28.96	0.194
35	35.42	18	25.78	0.143
35	35.5	18	27.9	0.177
35	35.67	18	24.72	0.121
35	35.75	18	21.55	0.071
36	6.67	8	84.63	0.459
36	8.67	8	112.2	0.916
36	9.67	8	121.79	0.975
36	11	8	122.18	0.978
36	12	8	116.1	0.947
36	13.17	8	116.41	0.956
36	13.67	8	69.58	0.358
36	13.92	8	113.98	0.946
36	24.17	8	69.7	0.774
37	6.83	10	102.8	0.776
37	7.75	10	109.95	0.889
37	8.83	10	107.04	0.843
37	9.42	10	100.8	0.77
37	9.83	10	124.2	0.459
37	10.08	10	93.9	0.686
37	10.25	10	84.1	0.523
37	10.75	10	103.6	0.867
37	10.83	10	87.1	0.632
37	11.08	10	102.5	0.831
37	11.17	10	95.2	0.725
37	11.33	10	89.2	0.647
37	11.83	10	97.4	0.792
37	12	10	78.8	0.553
37	12.17	10	78	0.596
37	12.42	10	78.5	0.626
37	12.42	10	88.5	0.744
37	12.42	10	90.1	0.766
37	12.83	10	85.7	0.731
37	13.17	10	75.2	0.671
37	13.17	10	80.5	0.72
37	13.33	10	85.5	0.783
37	13.42	10	76.7	0.69
37	13.42	10	84	0.763
37	14.25	10	81.02	0.815
37	14.75	10	81.03	0.804
37	15.58	10	79.31	0.812
37	16.33	10	77.16	0.82
37	17.5	10	82.47	0.828
37	17.92	10	85.63	0.851
37	18.17	10	79.69	0.807
37	18.42	10	88.1	0.889
37	18.75	10	73.9	0.735
37	18.92	10	76.88	0.769
37	18.92	10	78.87	0.788
37	18.92	10	79.2	0.791
37	19	10	86.49	0.865
37	19.17	10	68.18	0.67
37	19.17	10	76.49	0.764
37	19.25	10	76.16	0.761
37	19.25	10	77.82	0.778
37	19.33	10	72.5	0.723
37	19.5	10	78.43	0.783
37	19.5	10	86.7	0.88
37	19.83	10	79.64	0.785
37	20.17	10	57.15	0.518
37	20.17	10	73.14	0.719
37	20.25	10	70.76	0.69
37	20.33	10	81.65	0.807
37	20.58	10	81.43	0.816
37	20.83	10	46.63	0.376
37	20.92	10	66.99	0.652
37	21.25	10	72.84	0.728
37	21.33	10	71.2	0.708
[truncated: 4,532 more rows]

## Sheet: Post_cohort
S2 Table. Lung function and age measurements
Post cohort
n=179 CFLD subjects in "Post cohort"
CFLD Subject Number	Age of PFT	Age of CFLD diagnosis	FEV1 % predicted	CF-specific FEV1 percentile
1	6.17	14	58.97	0.104
1	6.75	14	70.43	0.208
1	8	14	67.45	0.264
1	8.42	14	55.56	0.15
1	8.58	14	70	0.302
1	9.17	14	35.5	0.039
1	9.25	14	61.86	0.195
1	10.08	14	58.9	0.19
1	10.17	14	60.7	0.207
1	10.25	14	62.5	0.229
1	10.25	14	64.4	0.245
1	10.5	14	59.7	0.211
1	10.75	14	64.3	0.27
1	11.42	14	46.7	0.143
1	11.42	14	60.5	0.257
1	11.5	14	56.7	0.227
1	11.5	14	62.8	0.283
1	11.58	14	66.7	0.318
1	11.92	14	67.1	0.335
1	12.25	14	61.3	0.213
1	12.25	14	79.7	0.386
1	12.33	14	75.1	0.34
1	12.83	14	68.9	0.312
1	13.75	14	43.1	0.173
1	13.92	14	60.79	0.346
1	14	14	66.85	0.416
1	14.33	14	71.24	0.496
1	14.67	14	76.95	0.583
1	14.92	14	72.93	0.538
1	15.08	14	52.09	0.353
1	15.08	14	51.9	0.353
1	15.17	14	65.9	0.525
1	15.33	14	64.4	0.505
1	15.67	14	46.8	0.305
1	15.75	14	53.3	0.388
1	16.25	14	56	0.395
1	16.25	14	66.4	0.687
1	16.42	14	50.5	0.288
1	16.5	14	62.5	0.43
1	16.5	14	62.5	0.43
1	16.5	14	57.4	0.372
1	16.5	14	61.6	0.419
1	16.5	14	61.9	0.423
1	16.67	14	56.8	0.364
1	16.75	14	65.6	0.473
1	16.75	14	68.4	0.505
1	17.17	14	54.41	0.349
1	17.17	14	57	0.349
1	17.25	14	63	0.418
1	17.25	14	65.2	0.446
1	17.25	14	72.3	0.531
1	17.5	14	60	0.372
1	18.08	14	54.5	0.321
1	18.08	14	57.4	0.354
1	18.08	14	60.3	0.386
1	18.17	14	56.6	0.35
1	18.17	14	60.8	0.396
1	18.5	14	54.6	0.311
1	18.67	14	52	0.29
1	18.67	14	57.7	0.352
1	18.67	14	64.3	0.425
1	18.75	14	57.2	0.35
1	18.92	14	46.5	0.233
1	19	14	55	0.331
1	19	14	61	0.398
1	19.33	14	44.8	0.238
1	19.33	14	51.5	0.307
1	19.33	14	56.8	0.364
1	19.33	14	62	0.422
1	19.58	14	44.7	0.233
1	19.58	14	48.9	0.276
1	19.58	14	49.6	0.283
1	19.92	14	47.3	0.261
1	19.92	14	52.5	0.302
1	19.92	14	53.7	0.315
1	20.33	14	37.86	0.196
1	20.33	14	40.74	0.23
1	20.33	14	51.81	0.36
1	20.5	14	40.74	0.233
1	20.67	14	42.04	0.266
1	21.08	14	35.83	0.195
1	21.17	14	37.6	0.222
1	21.42	14	38.26	0.237
1	21.58	14	34.5	0.193
1	22.08	14	26.44	0.102
1	22.33	14	27.82	0.123
2	6.33	10	84.76	0.339
2	6.83	10	95.61	0.553
2	7.83	10	81.78	0.265
2	8.83	10	83.2	0.3
2	9.83	10	79.1	0.288
2	10.83	10	84.66	0.391
2	11.58	10	74.3	0.255
2	12.08	10	78.28	0.28
2	12.08	10	77	0.28
2	12.42	10	71.3	0.237
2	12.58	10	72.2	0.261
2	12.83	10	54.7	0.113
2	13	10	78	0.394
2	13.25	10	69.7	0.301
2	13.58	10	67.3	0.276
2	13.83	10	71.3	0.344
2	14.08	10	63.8	0.253
2	14.5	10	70.3	0.331
2	14.83	10	73.76	0.268
2	15	10	64.2	0.277
2	15.08	10	63.26	0.17
2	15.58	10	65.8	0.308
2	15.83	10	56.6	0.195
2	16.25	10	58.8	0.214
2	16.67	10	71.35	0.416
2	17.08	10	49.8	0.162
2	17.33	10	69.92	0.373
2	17.58	10	78.44	0.495
2	17.83	10	83.15	0.581
2	18.08	10	72.94	0.435
2	18.33	10	73.36	0.454
2	18.58	10	81.09	0.605
2	19	10	78.76	0.627
2	19.25	10	78.49	0.654
2	19.42	10	79.72	0.683
2	19.83	10	87.07	0.785
2	20.08	10	81.47	0.752
2	20.33	10	80.87	0.754
2	20.58	10	79.86	0.75
2	20.83	10	95.13	0.715
2	21.17	10	68.6	0.621
2	21.42	10	79.14	0.767
2	21.67	10	77.94	0.76
2	22	10	73.39	0.714
2	22.25	10	75	0.737
2	22.5	10	71.68	0.705
2	22.83	10	77.3	0.778
2	23.33	10	73.64	0.745
2	23.75	10	76.46	0.728
2	24	10	80.65	0.83
2	24.25	10	77.86	0.792
2	24.42	10	68.3	0.686
2	24.58	10	79.82	0.826
2	24.92	10	72.4	0.743
2	25.17	10	81.52	0.846
2	25.42	10	78	0.815
2	25.92	10	83.44	0.855
2	26.17	10	82.47	0.842
2	26.75	10	75.77	0.785
2	27	10	80.84	0.838
2	27.33	10	79.17	0.822
2	27.58	10	78.77	0.819
3	7.25	9	97.34	0.66
3	7.5	9	78.49	0.291
3	8.5	9	93.6	0.539
3	9.58	9	59.03	0.104
3	10.5	9	68.55	0.215
3	11.58	9	85.51	0.44
3	12.58	9	86.13	0.477
3	13.5	9	93.31	0.667
3	14.5	9	91.98	0.651
3	14.92	9	92.27	0.635
3	15.25	9	93.02	0.731
3	15.58	9	73.1	0.403
3	15.83	9	82.18	0.524
3	16.08	9	81	0.53
3	16.42	9	83.7	0.566
3	16.83	9	90.9	0.688
3	17	9	91.5	0.722
3	17.08	9	87.59	0.722
3	17.42	9	85.54	0.679
3	17.92	9	89.2	0.688
3	18	9	85.09	0.707
3	18.33	9	95.6	0.794
3	18.58	9	99.1	0.836
3	19.83	9	89.5	0.769
3	19.92	9	99.6	0.881
3	20	9	93.1	0.831
3	20.25	9	86.7	0.763
3	20.33	9	85.7	0.755
3	22	9	99.98	0.987
3	28.58	9	87.92	0.942
3	28.75	9	77.51	0.869
3	28.92	9	93.48	0.966
3	29.17	9	92.43	0.96
3	29.33	9	91.37	0.956
4	6.25	8	101.34	0.719
4	7.17	8	82.78	0.362
4	8.25	8	95.17	0.594
4	9.17	8	91.54	0.506
4	10.33	8	95	0.626
4	10.75	8	97.4	0.673
4	11.08	8	106.07	0.834
4	11.25	8	107.63	0.853
4	11.42	8	94.77	0.616
4	11.75	8	68.28	0.202
4	11.92	8	45.3	0.069
4	12	8	103.4	0.762
4	12.25	8	97.7	0.675
4	12.5	8	69.3	0.254
4	12.58	8	81.4	0.422
4	12.75	8	82.9	0.464
4	12.92	8	86.5	0.548
4	13.17	8	55.86	0.171
4	13.17	8	86.1	0.611
4	13.42	8	92	0.744
4	13.67	8	81.6	0.566
4	13.92	8	84.5	0.634
4	14.17	8	79.2	0.581
4	14.42	8	82.2	0.625
4	14.67	8	65.7	0.366
4	14.92	8	70.9	0.424
4	15.17	8	85.7	0.681
4	15.42	8	67.2	0.377
4	15.67	8	58.1	0.273
4	15.75	8	78.3	0.531
4	16	8	64.49	0.393
4	16	8	66.3	0.393
4	16.08	8	67.9	0.412
4	16.25	8	52.4	0.241
4	16.33	8	67.9	0.412
4	16.58	8	58.6	0.316
4	16.67	8	64.7	0.389
4	16.75	8	55.1	0.283
4	16.75	8	57.8	0.315
4	16.83	8	56.5	0.306
4	16.83	8	60.3	0.348
4	16.92	8	65.2	0.409
4	17.33	8	63.34	0.445
4	17.58	8	55.95	0.371
4	17.75	8	67.4	0.507
4	17.92	8	65.36	0.473
4	18.25	8	99.17	0.914
4	18.5	8	63.37	0.477
4	18.83	8	56.68	0.394
4	19	8	25.21	0.069
4	19.17	8	27.2	0.092
4	19.25	8	52.82	0.385
4	19.33	8	26.65	0.094
4	19.42	8	57.86	0.451
4	19.67	8	42.74	0.283
4	19.75	8	61.7	0.508
4	19.92	8	55.46	0.441
4	20.08	8	44.67	0.335
4	20.25	8	50.95	0.418
4	20.42	8	41.65	0.309
4	20.5	8	42.11	0.317
4	20.67	8	23.03	0.082
4	20.75	8	63.28	0.592
4	21	8	42.07	0.329
4	21.17	8	54.93	0.496
4	21.5	8	27.82	0.151
4	21.58	8	53.29	0.491
4	21.75	8	46.52	0.411
4	22	8	38.99	0.314
4	22.33	8	57.54	0.565
4	22.42	8	56.37	0.554
4	22.75	8	48.38	0.465
4	23	8	45.08	0.425
4	23.17	8	45.55	0.436
4	23.25	8	38.47	0.336
4	23.33	8	62.31	0.664
4	23.42	8	50.51	0.505
4	23.5	8	36.11	0.306
4	23.67	8	49.8	0.503
4	23.92	8	27.38	0.174
4	24	8	51.24	0.528
4	24.08	8	44.83	0.448
4	24.33	8	49.1	0.508
4	24.42	8	56.22	0.605
4	24.5	8	60.25	0.666
4	24.83	8	38.6	0.372
4	24.83	8	51.71	0.554
4	24.92	8	52.21	0.561
5	6	11	84.87	0.316
5	6.25	11	96.21	0.627
5	7.08	11	84.34	0.659
5	7.33	11	98.15	0.835
5	7.58	11	81.33	0.566
5	8.08	11	84.61	0.62
5	8.42	11	97.12	0.791
5	8.67	11	96.35	0.769
5	8.83	11	78.51	0.52
5	8.92	11	85.8	0.621
5	9	11	89.85	0.674
5	9.33	11	83.6	0.62
5	9.58	11	92.19	0.749
5	9.92	11	86.91	0.67
5	10	11	85.58	0.647
5	10.08	11	100.46	0.836
5	10.58	11	85.1	0.636
5	10.75	11	71.27	0.48
5	10.83	11	85.4	0.659
5	10.92	11	92.2	0.745
5	10.92	11	92.2	0.745
5	10.92	11	97.6	0.813
5	10.92	11	76.6	0.547
5	10.92	11	86.1	0.675
5	11	11	89.9	0.69
5	11.08	11	101.1	0.822
5	11.67	11	64.77	0.377
5	12.17	11	92.55	0.741
5	12.58	11	86.05	0.685
5	12.83	11	101.61	0.873
5	13.08	11	83.54	0.722
5	13.42	11	62.26	0.484
5	13.42	11	80.64	0.703
5	13.5	11	70.92	0.598
5	13.67	11	53.82	0.398
5	13.75	11	53.43	0.398
5	13.92	11	61.68	0.504
6	11.83	18	36.44	0.016
6	11.83	18	76.07	0.16
6	12.08	18	94.61	0.602
6	12.67	18	108.37	0.886
6	15.25	18	62.6	0.336
6	15.5	18	72.9	0.462
6	15.75	18	62.8	0.309
6	15.83	18	67.4	0.359
6	15.83	18	67.1	0.366
6	16	18	78.8	0.54
6	16	18	82.3	0.596
6	16.08	18	77.7	0.526
6	16.08	18	78.3	0.535
6	16.17	18	69.3	0.412
6	16.25	18	68.1	0.353
6	16.25	18	70.2	0.394
6	16.33	18	70.3	0.387
6	16.42	18	70.1	0.377
6	16.5	18	68.5	0.36
6	16.5	18	81.1	0.539
6	16.5	18	86.5	0.624
6	16.58	18	73.1	0.415
6	16.75	18	71.9	0.38
6	16.83	18	73	0.385
6	16.92	18	68.3	0.313
6	16.92	18	73.1	0.377
6	16.92	18	77.3	0.44
6	16.92	18	80.1	0.479
6	17	18	72.2	0.371
6	17	18	77.9	0.449
6	17.08	18	81.2	0.497
6	17.25	18	70.9	0.343
6	17.33	18	80	0.474
6	17.33	18	81.6	0.5
6	17.42	18	83.9	0.533
6	17.58	18	73	0.362
6	17.67	18	78	0.436
6	17.75	18	76.4	0.414
6	17.83	18	81.9	0.5
6	18	18	75.6	0.433
6	18.25	18	74.3	0.432
6	18.42	18	68.6	0.362
6	18.42	18	90.2	0.72
6	18.5	18	83.8	0.625
6	18.75	18	65.8	0.343
6	18.75	18	78.2	0.533
6	18.75	18	82.9	0.624
6	18.75	18	83.1	0.628
6	19.25	18	69.5	0.46
6	19.33	18	75.7	0.573
6	19.75	18	61.04	0.414
7	13.83	24	100.66	0.758
7	14.42	24	63.74	0.185
7	16	24	91.04	0.753
7	16.5	24	100.1	0.873
7	17.67	24	94.27	0.822
7	18.67	24	99	0.906
7	20.5	24	91.37	0.936
7	24.33	24	92.9	0.957
7	25.42	24	95.37	0.969
7	26.58	24	93.3	0.951
7	27.33	24	86	0.909
7	27.83	24	39.03	0.426
7	27.92	24	58.5	0.67
7	28	24	61.2	0.703
7	28.08	24	73.2	0.813
7	28.25	24	61.9	0.709
7	28.33	24	71.7	0.802
7	28.67	24	73.4	0.844
7	29.08	24	87.21	0.939
7	29.5	24	86.72	0.937
7	30	24	90.64	0.955
7	30.33	24	86.48	0.934
7	30.42	24	76.68	0.872
7	30.42	24	78.64	0.885
7	30.67	24	80.84	0.901
7	30.92	24	80.35	0.898
7	31.17	24	79.83	0.892
7	31.33	24	59.14	0.719
7	31.33	24	69.24	0.809
7	31.42	24	58.15	0.709
7	31.5	24	60.37	0.732
7	31.58	24	43.61	0.535
7	31.58	24	54.95	0.676
7	31.67	24	59.63	0.726
7	31.75	24	69.98	0.818
7	31.83	24	63.08	0.759
7	31.92	24	72.69	0.843
7	31.92	24	73.67	0.85
7	32	24	70.89	0.823
7	32.08	24	56.76	0.697
7	32.17	24	52.79	0.652
7	32.25	24	59.73	0.727
7	32.33	24	59.98	0.73
7	32.5	24	66.43	0.785
7	32.58	24	69.15	0.81
7	32.67	24	66.18	0.784
7	32.83	24	67.91	0.801
7	32.92	24	64.44	0.771
7	33	24	67.08	0.79
7	33.08	24	65.33	0.776
7	33.17	24	63.84	0.765
7	33.42	24	64.08	0.767
7	33.58	24	63.09	0.76
7	33.58	24	65.83	0.781
7	33.75	24	64.33	0.771
7	34	24	59.6	0.731
7	34.25	24	62.72	0.756
7	34.42	24	49.43	0.621
7	34.5	24	52.94	0.66
7	34.58	24	61.22	0.744
7	34.75	24	61.47	0.747
7	35	24	68.92	0.807
7	35.25	24	55.71	0.682
7	35.33	24	57.06	0.704
7	35.42	24	59.58	0.729
7	35.5	24	54.53	0.678
7	35.58	24	48.22	0.606
7	35.67	24	58.32	0.717
7	35.67	24	58.32	0.717
7	35.67	24	53.92	0.664
7	35.75	24	57.76	0.706
7	36	24	58.92	0.713
7	36	24	47.28	0.587
7	36.17	24	48.67	0.6
7	36.17	24	54.86	0.672
7	36.33	24	58.77	0.712
8	14.67	19	57.05	0.259
8	15.17	19	52.74	0.261
8	15.42	19	59.66	0.333
8	16.42	19	60.52	0.394
8	17.58	19	53.38	0.356
8	17.67	19	55.66	0.389
8	18	19	47.97	0.336
8	18.25	19	52.86	0.378
8	18.58	19	48.59	0.344
8	18.83	19	45.07	0.318
8	18.92	19	50.19	0.372
8	19.17	19	53.76	0.416
8	20.25	19	40.56	0.403
8	20.5	19	39.05	0.39
8	20.75	19	26.95	0.215
8	20.92	19	30.99	0.276
8	21.08	19	34.5	0.295
8	21.5	19	37	0.334
8	21.58	19	34.3	0.294
8	21.67	19	41.6	0.404
8	21.75	19	36.4	0.328
8	21.92	19	32.4	0.264
8	22.08	19	36.4	0.339
8	22.17	19	41.7	0.424
8	22.33	19	40.1	0.403
8	22.5	19	38.8	0.382
8	22.67	19	40.6	0.417
8	22.67	19	40.21	0.44
8	22.92	19	37.2	0.361
8	23.08	19	39.7	0.419
8	23.25	19	40.2	0.429
8	23.5	19	37.1	0.376
8	23.58	19	39.7	0.425
8	23.83	19	37.9	0.395
8	23.92	19	36	0.362
8	24	19	36.5	0.372
8	24.17	19	38.3	0.419
8	24.42	19	35.2	0.361
8	24.5	19	37.2	0.402
8	24.67	19	36.2	0.381
8	24.83	19	35.7	0.373
8	25.08	19	26.4	0.163
8	25.08	19	33.9	0.293
8	25.17	19	34.8	0.308
8	25.33	19	36.4	0.34
8	25.5	19	40.9	0.425
8	25.58	19	39.2	0.395
8	26.17	19	35.9	0.382
8	26.67	19	30.18	0.265
8	26.67	19	30.18	0.265
8	26.75	19	34.34	0.353
8	26.92	19	29.14	0.247
8	26.92	19	36.94	0.407
8	27.08	19	32.45	0.311
8	27.17	19	35.06	0.367
8	27.58	19	35.75	0.374
8	27.75	19	36.02	0.38
8	28.08	19	26.38	0.19
8	28.08	19	31.17	0.279
8	28.25	19	40.01	0.463
8	28.42	19	30.06	0.28
8	28.5	19	37.03	0.398
8	28.58	19	25.58	0.178
8	28.58	19	31.17	0.281
8	28.58	19	32.24	0.303
8	29.08	19	41.55	0.48
8	29.33	19	39.4	0.439
8	29.5	19	35.11	0.361
8	29.58	19	40.21	0.458
8	29.67	19	32.17	0.304
8	29.67	19	36.99	0.397
8	29.92	19	35.11	0.363
8	30.08	19	32.1	0.301
8	30.33	19	33.57	0.342
8	30.5	19	34.1	0.352
8	30.58	19	36.77	0.402
8	30.75	19	25.58	0.191
8	30.92	19	25.84	0.197
8	31.08	19	21.45	0.116
8	31.08	19	24.67	0.17
8	31.17	19	23.86	0.155
8	31.33	19	20.9	0.103
8	31.42	19	20.63	0.1
8	31.42	19	21.44	0.112
8	31.42	19	21.99	0.121
8	31.67	19	15.12	0.023
8	31.67	19	16.29	0.037
8	31.92	19	17.37	0.047
8	32.17	19	15.59	0.028
8	32.17	19	19.96	0.088
8	32.33	19	11.77	0
9	8.67	14	129.11	0.987
9	9.92	14	108.9	0.862
9	11.42	14	114.65	0.934
9	11.83	14	90.76	0.514
9	12.08	14	80.88	0.342
9	12.25	14	81.19	0.353
9	12.5	14	80.54	0.368
9	12.83	14	80.46	0.384
9	13.08	14	70.41	0.262
9	13.5	14	87.55	0.494
9	13.92	14	87.17	0.495
9	14.17	14	84.28	0.47
9	14.42	14	90.11	0.576
9	14.67	14	76.66	0.348
9	15.17	14	93.34	0.723
9	15.42	14	104.16	0.923
9	16.17	14	95.9	0.834
9	16.58	14	99.98	0.886
9	16.83	14	98.91	0.863
9	17.08	14	94.41	0.854
9	17.33	14	95.73	0.87
9	17.58	14	103.8	0.9
9	17.83	14	108.7	0.936
9	18.08	14	103.4	0.912
9	18.33	14	99.1	0.871
9	18.58	14	93.4	0.816
9	18.75	14	100.4	0.888
9	19	14	100.6	0.909
9	19.25	14	94.11	0.909
9	19.58	14	94.11	0.913
9	20.08	14	92.32	0.926
9	20.33	14	94.46	0.943
9	20.58	14	89.94	0.916
9	20.83	14	92.45	0.933
9	21.08	14	92.66	0.935
9	21.33	14	91.94	0.933
9	21.58	14	94.58	0.951
9	21.83	14	89.78	0.925
9	22.08	14	89.26	0.922
9	22.33	14	87.81	0.916
9	22.58	14	91.43	0.941
9	22.92	14	86.84	0.916
9	23	14	70.55	0.777
9	23	14	71.76	0.792
9	23.08	14	92.86	0.95
9	23.33	14	93.58	0.955
9	23.67	14	81.46	0.887
9	23.67	14	96.01	0.966
9	24	14	84.21	0.908
9	24.08	14	103.14	0.986
9	24.42	14	78.87	0.875
9	24.42	14	94.89	0.965
9	24.67	14	85.91	0.922
9	24.67	14	87.49	0.929
9	24.75	14	87.37	0.931
9	24.83	14	88.1	0.936
9	25.08	14	89.04	0.941
9	25.33	14	81.48	0.897
9	25.58	14	86.36	0.928
9	25.92	14	74.65	0.854
9	26	14	83.39	0.911
9	26.08	14	90.01	0.948
9	26.42	14	78.42	0.88
9	26.42	14	109.54	1
10	7.08	17	90.28	0.443
10	8.92	17	94.15	0.489
10	9.83	17	88.16	0.376
10	10.83	17	90.02	0.387
10	11.58	17	82.27	0.29
10	13.58	17	98.58	0.731
10	13.92	17	95.19	0.658
10	14.08	17	93.89	0.67
10	14.5	17	97.74	0.737
10	14.75	17	90.17	0.588
10	14.83	17	79.17	0.4
10	15.08	17	85.1	0.526
10	15.33	17	103.8	0.856
10	15.67	17	98.23	0.776
10	15.92	17	106.05	0.882
10	16.25	17	76.85	0.482
10	16.5	17	81.65	0.576
10	16.75	17	77.15	0.513
10	16.92	17	88.85	0.714
10	17.17	17	74.19	0.511
10	17.42	17	78.31	0.586
10	17.67	17	68.37	0.445
10	17.83	17	78.87	0.615
10	18.08	17	88.86	0.806
10	18.5	17	94.17	0.841
10	18.75	17	93.15	0.824
10	19	17	89.01	0.815
10	19.25	17	88.72	0.813
10	19.83	17	79.14	0.665
10	20.08	17	80.78	0.728
10	20.42	17	76.81	0.685
10	21.5	17	85.6	0.773
10	21.75	17	87.3	0.776
10	22.33	17	91.3	0.818
10	22.5	17	89.4	0.804
10	22.83	17	83.3	0.75
10	23.33	17	57.5	0.424
10	23.5	17	79.1	0.734
10	23.75	17	77.3	0.698
10	24.25	17	60.4	0.484
10	24.33	17	64.4	0.562
10	24.75	17	70.5	0.653
10	25.25	17	56.9	0.468
10	25.33	17	80.2	0.805
10	25.92	17	73.27	0.742
10	26.42	17	55.89	0.513
10	26.42	17	65.72	0.651
10	26.42	17	71.82	0.728
10	26.75	17	67.19	0.676
10	27.08	17	56.12	0.521
10	27.25	17	58.74	0.564
11	8.17	13	67.68	0.101
11	8.83	13	98.44	0.622
11	9.08	13	83.1	0.317
11	9.5	13	53.19	0.062
11	9.75	13	62.79	0.117
11	10	13	67.03	0.165
11	10.75	13	42.3	0.04
11	10.75	13	48.3	0.066
11	10.83	13	48.1	0.064
11	10.83	13	67.1	0.187
11	11	13	57.8	0.116
11	11	13	81.7	0.378
11	11.25	13	63.8	0.147
11	11.25	13	81.3	0.331
11	11.5	13	58.7	0.12
11	11.58	13	61	0.142
11	11.58	13	64.1	0.143
11	11.58	13	69.4	0.212
11	12.17	13	61	0.123
11	12.5	13	64.3	0.183
11	12.5	13	72.1	0.245
11	13	13	53.9	0.116
11	13	13	56.8	0.129
11	13.08	13	97.9	0.674
11	13.5	13	43.7	0.095
11	13.67	13	44.3	0.099
11	13.83	13	36.8	0.058
11	13.83	13	52.1	0.166
11	14	13	54.5	0.175
11	14.25	13	52	0.163
11	14.92	13	50.2	0.145
11	15.17	13	43.2	0.101
11	15.17	13	50.5	0.154
11	15.5	13	50.1	0.143
11	15.58	13	52.1	0.136
11	15.58	13	57.5	0.195
11	15.92	13	58.24	0.181
11	16.67	13	52.52	0.125
11	17.17	13	60.56	0.213
11	17.67	13	47.87	0.094
11	17.75	13	58.08	0.207
11	17.92	13	62.91	0.272
11	18	13	65.25	0.303
11	18.17	13	44.39	0.089
11	18.25	13	65.53	0.335
11	18.58	13	40.24	0.075
11	19.17	13	38.84	0.09
11	19.58	13	37.25	0.091
11	20	13	37.64	0.117
11	20.08	13	52.7	0.293
11	20.42	13	29.39	0.056
11	20.75	13	27.85	0.051
11	20.92	13	43.05	0.203
11	21	13	49.3	0.284
11	21	13	51.58	0.314
11	21.08	13	36.45	0.137
11	21.17	13	49.05	0.288
11	21.25	13	40.27	0.185
11	21.33	13	45.61	0.251
11	21.42	13	44.85	0.245
11	21.83	13	38.7	0.171
11	21.83	13	48.16	0.286
12	7.25	13	87.29	0.415
12	8.5	13	83.05	0.346
12	13.5	13	61.8	0.259
12	13.67	13	55.79	0.21
12	14.25	13	57.63	0.272
12	15.08	13	60.77	0.362
12	15.5	13	23.25	0.015
12	16	13	65	0.367
12	16.42	13	39.3	0.163
12	16.5	13	63	0.43
12	17.25	13	34.8	0.137
12	17.33	13	64.6	0.379
12	17.33	13	74	0.487
12	17.92	13	72.8	0.462
12	18.75	13	73.7	0.514
12	18.83	13	60.4	0.352
12	18.83	13	71.3	0.48
12	18.92	13	58	0.328
12	19.58	13	56.2	0.345
12	19.67	13	53.8	0.318
12	20.17	13	54.2	0.351
12	20.33	13	48.9	0.299
12	20.58	13	58.3	0.421
12	20.83	13	39	0.207
12	20.83	13	48.4	0.315
12	20.83	13	50.64	0.381
12	21.5	13	40.2	0.278
12	21.83	13	36.9	0.248
12	21.83	13	47.18	0.374
12	21.92	13	38.92	0.28
12	21.92	13	38.92	0.28
12	22.58	13	40.57	0.314
12	23.08	13	51.97	0.486
12	23.42	13	39.95	0.331
12	23.58	13	32.05	0.22
12	23.58	13	32.32	0.227
12	23.67	13	43.78	0.396
12	24.58	13	45.13	0.44
12	24.92	13	45.61	0.453
12	25.25	13	43.9	0.436
12	26	13	38.19	0.363
12	26.75	13	28.93	0.219
12	26.83	13	37.7	0.371
13	6.58	15	59.59	0.139
13	7.75	15	83.13	0.456
13	9.42	15	69.14	0.268
13	10.58	15	70.49	0.298
13	11.17	15	71.27	0.324
13	12.67	15	41.17	0.108
13	12.75	15	59.58	0.249
13	13.08	15	75.63	0.424
13	13.25	15	72.2	0.418
13	13.58	15	69.2	0.414
13	13.92	15	63.2	0.351
13	14.25	15	58.3	0.302
13	14.58	15	50.5	0.223
13	14.92	15	60.8	0.34
13	15	15	62.5	0.368
13	15.17	15	55.9	0.301
13	15.17	15	64.28	0.393
13	15.33	15	60.7	0.352
13	15.58	15	49.8	0.252
13	15.67	15	53.5	0.284
13	15.75	15	48.33	0.242
13	15.75	15	55.2	0.319
13	15.83	15	71.3	0.524
13	15.92	15	72	0.541
13	16	15	52.59	0.287
13	16	15	54.8	0.332
13	16.08	15	50.5	0.29
13	16.17	15	49.7	0.278
13	16.25	15	47.6	0.271
13	16.75	15	47.1	0.291
13	16.92	15	54.8	0.399
13	17.17	15	41.4	0.283
13	17.25	15	46	0.336
13	17.42	15	44.3	0.316
13	17.58	15	40.5	0.28
13	17.67	15	39.5	0.269
13	17.75	15	41.1	0.299
13	17.75	15	40.36	0.328
13	17.75	15	43.3	0.328
13	17.83	15	29.1	0.161
13	17.83	15	33.2	0.211
13	17.92	15	34.5	0.233
13	18.25	15	32.6	0.227
13	18.58	15	28.89	0.218
13	18.75	15	24.64	0.162
13	18.92	15	24.93	0.171
13	19	15	26.91	0.203
13	19.08	15	27.09	0.223
13	19.17	15	27.36	0.232
13	19.58	15	30.64	0.287
13	19.75	15	25.45	0.209
13	19.83	15	22.71	0.163
13	19.92	15	30.64	0.294
13	20.08	15	30.89	0.321
13	20.42	15	22.97	0.184
13	20.5	15	25.87	0.239
13	20.75	15	27.68	0.261
13	20.83	15	20.69	0.137
13	21	15	21.89	0.154
13	21.08	15	17.29	0.066
13	21.08	15	21.89	0.154
13	21.17	15	23.78	0.186
13	21.58	15	21.08	0.136
13	21.83	15	19.18	0.098
13	22.17	15	23.64	0.175
13	22.67	15	21.74	0.137
13	22.75	15	22.55	0.153
13	23.08	15	22.68	0.152
13	23.5	15	21.31	0.125
13	23.58	15	22.68	0.15
13	23.83	15	21.14	0.118
13	24.08	15	15.39	0.03
13	24.17	15	17.07	0.044
13	24.25	15	22.43	0.141
13	24.5	15	20.94	0.116
13	24.67	15	21.4	0.122
14	11.58	23	98.35	0.746
14	12.92	23	79.71	0.488
14	13.67	23	89.61	0.671
14	15.5	23	81.86	0.685
14	17.75	23	35.69	0.194
14	19.67	23	33.3	0.189
14	20.67	23	41.3	0.286
14	22	23	36.4	0.261
14	22.58	23	37.8	0.301
14	22.58	23	51.6	0.486
14	23.25	23	42	0.389
14	23.33	23	46.4	0.452
14	24.08	23	34.9	0.307
14	24.33	23	23.7	0.119
14	24.33	23	39.59	0.385
14	24.33	23	40.79	0.404
14	24.33	23	43.3	0.443
14	25.25	23	32.32	0.279
14	25.33	23	20.26	0.068
14	25.42	23	29.66	0.234
14	25.42	23	33.76	0.308
14	25.67	23	21.46	0.088
14	25.92	23	25.08	0.156
14	25.92	23	28.94	0.227
14	25.92	23	31.35	0.272
14	26.33	23	17.46	0.036
14	26.33	23	17.94	0.041
14	26.33	23	25.21	0.159
14	26.58	23	24	0.139
14	26.75	23	19.39	0.06
14	26.83	23	16.49	0.029
14	26.92	23	23.52	0.13
14	26.92	23	26.67	0.192
14	27.08	23	28.03	0.218
14	27.25	23	22.42	0.111
14	27.33	23	20.96	0.085
14	27.5	23	16.33	0.028
14	27.58	23	27.54	0.213
14	27.75	23	19.5	0.064
14	28.25	23	15.93	0.026
14	28.67	23	16.91	0.036
14	28.75	23	16.42	0.031
14	28.75	23	16.42	0.031
14	29.42	23	17.25	0.041
14	29.5	23	15.82	0.026
14	29.5	23	17.3	0.041
14	29.67	23	10.14	0
15	6.5	13	131.44	1
15	6.92	13	93.89	0.652
15	7.25	13	86.08	0.499
15	7.92	13	108.82	0.887
15	8.17	13	73.63	0.338
15	8.5	13	117.31	0.957
15	8.83	13	107.77	0.872
15	9.08	13	117.77	0.961
15	9.25	13	88.61	0.6
15	9.42	13	101.38	0.808
15	9.83	13	125.77	0.987
15	10.08	13	121.51	0.982
15	10.33	13	88.3	0.675
15	10.58	13	93.58	0.748
15	10.83	13	113.5	0.942
15	11	13	108.5	0.905
15	11.25	13	109.24	0.912
15	11.5	13	103.4	0.858
15	11.75	13	113.2	0.943
15	12	13	107.5	0.916
15	12.33	13	88.4	0.741
15	12.33	13	91.8	0.786
15	12.33	13	97.8	0.869
15	12.58	13	91.5	0.787
15	12.75	13	64.9	0.448
15	12.75	13	85.7	0.72
15	12.83	13	93.1	0.822
15	12.83	13	97.4	0.872
15	13	13	86.7	0.784
15	13.25	13	88.6	0.805
15	13.5	13	84.3	0.746
15	13.75	13	79.6	0.705
15	14.08	13	82.1	0.773
15	14.33	13	79.2	0.726
15	14.67	13	82.4	0.72
15	15	13	78.1	0.703
15	15.33	13	68.6	0.596
15	15.58	13	64.6	0.553
15	15.67	13	70.2	0.623
15	15.92	13	60.9	0.471
15	16.08	13	67.6	0.584
15	16.25	13	67.6	0.588
15	16.42	13	49.2	0.328
15	16.42	13	58.28	0.49
15	16.42	13	61.5	0.49
15	16.42	13	71.6	0.621
15	16.5	13	59.6	0.468
15	16.58	13	57	0.433
15	16.67	13	52.5	0.375
15	16.75	13	68.9	0.595
15	16.83	13	64.5	0.54
15	16.92	13	63.58	0.575
15	17.17	13	57.31	0.516
15	17.33	13	50.59	0.397
15	17.42	13	55.57	0.48
15	17.5	13	73.6	0.67
15	17.67	13	71.6	0.658
15	17.92	13	59.2	0.505
15	17.92	13	67.9	0.617
15	18	13	60.7	0.527
15	18	13	73.7	0.707
15	18.17	13	66.3	0.618
15	18.42	13	46.41	0.366
15	18.5	13	58.19	0.536
15	18.58	13	61.65	0.584
15	18.67	13	61.65	0.585
15	18.75	13	58.78	0.549
15	18.83	13	69.15	0.679
15	19.08	13	55.18	0.496
15	19.17	13	71.84	0.71
15	19.42	13	64.55	0.621
15	19.58	13	61.43	0.586
15	19.75	13	52.41	0.466
15	19.83	13	54.14	0.488
15	19.92	13	56.92	0.528
15	19.92	13	61.78	0.592
15	20	13	63.76	0.613
15	20.17	13	54.35	0.489
15	20.25	13	56.1	0.515
15	20.33	13	61.67	0.59
15	20.5	13	49.82	0.428
15	20.5	13	52.61	0.471
15	20.58	13	50.87	0.444
15	20.75	13	57.49	0.537
15	20.92	13	44.06	0.348
15	21	13	52.83	0.474
16	6.92	11	120.56	0.947
16	7.92	11	117.68	0.931
16	8.25	11	108.03	0.828
16	9.25	11	111.56	0.894
16	10.67	11	113.92	0.93
16	11.33	11	100.42	0.727
16	12.42	11	104.39	0.822
16	13.33	11	108.67	0.9
16	14.42	11	97.73	0.767
16	14.67	11	89.3	0.636
16	14.83	11	78.12	0.416
16	15.17	11	97.98	0.828
16	15.42	11	90.42	0.695
16	15.67	11	91.94	0.716
16	16	11	85.47	0.603
16	16.33	11	91.46	0.754
16	17	11	95.87	0.789
16	17.33	11	92.71	0.763
16	17.5	11	83.01	0.594
16	17.83	11	84.33	0.63
16	18	11	98.42	0.838
16	18.25	11	97.62	0.85
16	18.92	11	92.26	0.82
16	19.17	11	101.1	0.871
16	19.67	11	91.4	0.77
16	19.83	11	97.3	0.843
16	20.25	11	86.5	0.759
16	20.58	11	86.5	0.772
16	21	11	64.9	0.506
16	21.17	11	67.3	0.56
16	21.33	11	78.6	0.709
16	21.67	11	83.3	0.779
16	21.92	11	76.3	0.706
16	22.92	11	62.7	0.577
16	23	11	70.1	0.682
16	23.33	11	80.8	0.826
16	23.5	11	88.7	0.902
16	23.58	11	78.6	0.809
16	23.75	11	87	0.892
16	24	11	81.3	0.837
16	24.17	11	79.9	0.838
16	24.33	11	78.07	0.816
16	24.42	11	83.62	0.87
16	24.75	11	71.64	0.76
16	25.08	11	68.77	0.742
16	25.17	11	57.85	0.598
16	25.42	11	63.1	0.662
16	25.58	11	61.97	0.651
16	25.83	11	65.35	0.699
16	26.08	11	38.5	0.321
16	26.08	11	40.31	0.351
16	26.17	11	35.1	0.274
16	26.25	11	44.39	0.422
16	26.33	11	24.23	0.107
16	26.42	11	32.38	0.235
16	26.42	11	33.74	0.257
16	26.42	11	38.5	0.328
16	26.5	11	38.05	0.323
16	26.58	11	22.42	0.084
16	26.58	11	25.14	0.122
16	26.67	11	25.59	0.129
16	26.67	11	28.31	0.168
16	26.75	11	16.98	0.026
16	26.75	11	20.61	0.062
16	26.83	11	25.01	0.114
17	6.33	20	92.26	0.556
17	7.33	20	91.65	0.592
17	8.33	20	88.23	0.432
17	9.42	20	81.65	0.369
17	10.25	20	70.7	0.262
17	10.83	20	77.87	0.362
17	11.33	20	84.07	0.462
17	12.25	20	72.2	0.274
17	12.58	20	49.42	0.079
17	12.83	20	85.17	0.48
17	13.5	20	98.77	0.666
17	13.75	20	78.41	0.377
17	14	20	86.73	0.515
17	14.33	20	85.64	0.536
17	14.75	20	80.24	0.452
17	15.33	20	83.54	0.557
17	15.75	20	84.7	0.539
17	16.33	20	83.4	0.579
17	16.75	20	88.7	0.679
17	17.08	20	83.1	0.637
17	17.33	20	88.2	0.714
17	17.5	20	87.6	0.712
17	18	20	78.7	0.598
17	18	20	95.3	0.832
17	18.08	20	92.9	0.831
17	18.17	20	89.1	0.787
17	18.92	20	77.9	0.651
17	19.17	20	77.2	0.675
17	19.58	20	75.96	0.748
17	20.17	20	59.51	0.517
17	20.42	20	58.66	0.512
17	20.5	20	62.9	0.501
17	21.17	20	64.08	0.607
17	21.17	20	70.95	0.711
17	21.33	20	72.3	0.648
17	21.5	20	50.92	0.419
17	21.58	20	65.22	0.637
17	21.67	20	48.63	0.388
17	21.75	20	49.2	0.4
17	21.75	20	62.65	0.602
17	21.83	20	63.63	0.617
17	21.92	20	62.5	0.601
17	22	20	60.79	0.579
17	22.08	20	69.93	0.711
17	22.33	20	61.65	0.596
17	22.67	20	72.5	0.756
17	23	20	71.07	0.744
17	23.58	20	67.97	0.709
17	23.92	20	68.56	0.718
17	24.08	20	69.2	0.727
18	7.08	19	127.84	0.984
18	7.67	19	115.82	0.915
18	8.5	19	110.83	0.868
18	9.58	19	121.67	0.972
18	9.92	19	115.52	0.932
18	10.33	19	105.74	0.832
18	10.75	19	116.9	0.953
18	10.92	19	108	0.86
18	11.67	19	92.41	0.603
18	12.08	19	95	0.602
18	12.17	19	104.8	0.769
18	12.42	19	88.5	0.51
18	12.5	19	104.1	0.795
18	12.58	19	113.4	0.916
18	12.83	19	87.3	0.551
18	13	19	110	0.932
18	13.08	19	101.91	0.808
18	13.33	19	95.68	0.729
18	13.33	19	91.5	0.729
18	13.75	19	112.55	0.925
18	14	19	116.7	0.983
18	14.33	19	116.62	0.968
18	14.5	19	108.31	0.916
18	14.58	19	119.45	0.977
18	14.75	19	117.34	0.968
18	15.08	19	108.6	0.964
18	15.25	19	97	0.864
18	15.42	19	106.6	0.942
18	16	19	107	0.945
18	16.33	19	112.3	0.967
18	16.67	19	117.3	0.979
18	16.92	19	119.3	0.982
18	17.17	19	112.8	0.965
18	17.58	19	109.9	0.949
18	18	19	117.1	0.982
18	18.92	19	120.3	0.987
18	19.5	19	114.18	1
18	19.75	19	112.37	1
18	20.17	19	105.15	0.983
19	6.08	13	129.12	1
19	7.17	13	124.98	0.975
19	7.33	13	125.47	0.976
19	7.5	13	121.78	0.961
19	7.83	13	116.04	0.92
19	8	13	119.37	0.951
19	8.33	13	117.68	0.939
19	8.5	13	126.3	0.982
19	9.17	13	122.37	0.974
19	9.5	13	120.32	0.966
19	9.92	13	117.39	0.947
19	10	13	119.68	0.968
19	10.5	13	118.33	0.961
19	10.92	13	117.56	0.954
19	11	13	124.02	0.982
19	11.33	13	124.95	0.985
19	11.58	13	130.2	1
19	11.83	13	117.1	0.974
19	12.08	13	128.2	1
19	12.42	13	123.6	0.985
19	12.5	13	121.7	0.98
19	12.83	13	106.5	0.884
19	12.92	13	106.8	0.959
19	13	13	123.4	0.989
19	13.25	13	123.7	1
19	13.5	13	103.8	0.905
19	13.67	13	110	0.955
19	13.83	13	103.9	0.913
19	13.92	13	85.2	0.644
19	13.92	13	91.5	0.752
19	14	13	101.6	0.915
19	14.17	13	104.8	0.94
19	14.42	13	99.5	0.888
19	14.92	13	103.5	0.915
19	15.25	13	103.1	0.919
19	15.5	13	112.6	0.971
19	15.75	13	115	0.975
19	16.17	13	106.4	0.942
19	16.42	13	111.8	0.969
19	16.83	13	98.6	0.875
19	17.17	13	97	0.872
19	17.42	13	95.2	0.855
19	17.58	13	88.9	0.795
19	17.67	13	88.3	0.79
19	17.67	13	99.1	0.897
19	17.83	13	93.7	0.845
19	17.92	13	91.3	0.824
19	17.92	13	96.1	0.87
19	18.08	13	81.6	0.757
19	18.08	13	88.4	0.818
19	18.17	13	84.3	0.779
19	18.25	13	84.6	0.783
19	18.33	13	80.7	0.756
19	18.42	13	77.5	0.725
19	18.5	13	82.5	0.772
19	18.5	13	82.5	0.772
19	18.58	13	65	0.586
19	18.58	13	69	0.647
19	18.58	13	83.7	0.783
19	18.58	13	84	0.786
19	18.67	13	82.8	0.778
19	18.75	13	83.3	0.798
19	18.83	13	96.1	0.899
19	18.92	13	69.8	0.659
19	18.92	13	69.8	0.659
19	18.92	13	61.5	0.558
19	19	13	65.3	0.62
19	19.17	13	62.4	0.594
19	19.25	13	68.2	0.67
19	19.25	13	69.9	0.687
19	19.42	13	68.8	0.682
19	19.5	13	71.29	0.769
19	19.67	13	68.62	0.752
19	19.75	13	56.87	0.609
19	19.83	13	58.3	0.625
19	19.92	13	74.06	0.8
19	20	13	65.88	0.753
19	20.08	13	75.11	0.849
19	20.17	13	69.36	0.794
19	20.33	13	67.69	0.776
19	20.42	13	70.12	0.807
19	20.58	13	61.54	0.718
19	20.75	13	68.78	0.808
19	21.08	13	58.84	0.702
19	21.17	13	58.39	0.698
19	21.17	13	60.16	0.717
19	21.17	13	64.9	0.774
19	21.25	13	58.84	0.706
19	21.42	13	58.84	0.711
19	21.67	13	62.72	0.763
20	7.75	20	78.14	0.469
20	8.67	20	73.03	0.37
20	9.83	20	40.02	0.084
20	10.5	20	53.06	0.243
20	11.08	20	60.64	0.272
20	11.33	20	75.16	0.436
20	11.5	20	69.36	0.384
20	11.75	20	64.44	0.334
20	12	20	62.84	0.319
20	12.33	20	51.76	0.206
20	12.75	20	49.19	0.212
20	13.08	20	43.7	0.213
20	13.25	20	50.24	0.297
20	13.5	20	57.06	0.406
20	13.92	20	48.47	0.325
20	14.42	20	38.56	0.284
20	14.58	20	52.15	0.463
20	14.75	20	52.23	0.459
20	15	20	47.05	0.408
20	15.25	20	42.78	0.342
20	15.67	20	41.38	0.326
20	15.83	20	40.98	0.323
20	16.33	20	36.1	0.289
20	16.67	20	32.63	0.213
20	16.83	20	31.17	0.195
20	17.17	20	26.53	0.127
20	17.25	20	31.48	0.195
20	17.67	20	33.25	0.215
20	17.92	20	34.31	0.227
20	18.08	20	29.39	0.172
20	18.58	20	28.7	0.16
20	18.75	20	25.59	0.111
20	19.08	20	27.77	0.139
20	19.25	20	25.34	0.104
20	20	20	22	0.064
20	20.08	20	19.8	0.046
20	20.17	20	17.3	0.026
20	20.33	20	15.2	0.015
20	20.33	20	22.7	0.07
20	20.42	20	23	0.074
20	20.42	20	24.4	0.087
20	20.67	20	17	0.021
20	20.67	20	24.4	0.087
20	20.67	20	24.8	0.09
20	20.92	20	19.8	0.044
20	21.08	20	13.9	0
20	21.08	20	20	0.043
20	21.17	20	18.9	0.034
20	21.25	20	18.41	0.031
20	21.42	20	16.64	0.018
20	21.5	20	17.7	0.024
20	21.58	20	20.54	0.049
20	21.67	20	19.47	0.039
20	21.75	20	18.06	0.026
20	21.75	20	20.89	0.051
20	21.75	20	21.95	0.061
20	21.92	20	13.84	0.012
20	22	20	14.47	0.015
20	22.08	20	13.26	0
20	22.08	20	16.11	0.025
20	22.58	20	14.93	0
20	22.67	20	11.38	0
20	22.67	20	11.73	0
20	22.67	20	12.09	0
21	6.33	10	83.81	0.394
21	8	10	100.38	0.741
21	8.58	10	97.27	0.618
21	9.58	10	82.31	0.385
21	10.58	10	104.25	0.816
21	11.42	10	95.47	0.646
21	11.67	10	97.29	0.671
21	12	10	102.02	0.773
21	12.33	10	97	0.68
21	12.92	10	90.15	0.594
21	13.25	10	88.44	0.576
21	13.58	10	87.38	0.575
21	14	10	80.88	0.464
21	14.83	10	86.24	0.719
21	15.17	10	93.57	0.612
21	15.42	10	85.89	0.625
21	17	10	84.04	0.659
21	17.33	10	73.75	0.494
21	17.67	10	31.36	0.049
21	18	10	51.91	0.265
21	18.33	10	39.9	0.129
21	18.42	10	49.7	0.231
21	18.42	10	51.7	0.252
21	18.83	10	61.7	0.374
21	19.08	10	60.2	0.379
21	19.42	10	49.2	0.273
21	19.58	10	47.7	0.264
21	19.58	10	58.7	0.383
21	19.83	10	54.6	0.346
21	20.17	10	42.3	0.235
21	20.17	10	43.3	0.246
21	20.33	10	56.2	0.383
21	20.75	10	46.5	0.282
21	21	10	29.2	0.101
21	21	10	31.3	0.128
21	21.25	10	30.9	0.113
21	21.5	10	30.4	0.123
21	22.25	10	36.8	0.227
21	22.42	10	37.2	0.222
21	22.92	10	33.05	0.194
21	23.08	10	28.7	0.13
21	23.33	10	30.4	0.157
21	23.42	10	19.83	0.036
21	23.58	10	27.3	0.12
21	23.75	10	23.9	0.079
21	23.75	10	25.02	0.096
21	23.92	10	25.96	0.111
21	24.5	10	22.3	0.068
21	24.75	10	19.21	0.037
21	24.92	10	20.64	0.051
21	25.08	10	24.08	0.095
21	25.33	10	18.36	0.032
21	25.42	10	17.41	0.025
21	25.5	10	18.67	0.04
21	25.5	10	21.25	0.069
21	25.5	10	23.97	0.11
21	25.67	10	17.51	0.031
21	25.75	10	21.66	0.077
21	25.75	10	21.74	0.077
21	25.75	10	22.74	0.081
22	6.08	11	90.82	0.393
22	6.33	11	87.65	0.559
22	6.58	11	106.21	0.961
22	6.83	11	135.4	0.962
22	7.08	11	97.7	0.582
22	7.17	11	98.8	0.609
22	7.17	11	101	0.629
22	7.17	11	115.2	0.813
22	7.25	11	103.1	0.674
22	7.25	11	103.1	0.674
22	7.25	11	125.1	0.898
22	7.25	11	125.1	0.898
22	7.33	11	99.9	0.638
22	7.42	11	120.7	0.868
22	7.58	11	138.2	0.981
22	7.92	11	118.2	0.906
22	7.92	11	108.26	0.894
22	8.17	11	115.6	0.906
22	8.33	11	125.7	0.971
22	8.58	11	112.3	0.886
22	8.83	11	108	0.844
22	8.83	11	110.4	0.873
22	9.08	11	117.4	0.94
22	9.33	11	105.5	0.834
22	9.58	11	101	0.784
22	9.83	11	97.1	0.737
22	10.08	11	98.9	0.774
22	10.33	11	89.1	0.617
22	10.5	11	91	0.669
22	10.58	11	92.6	0.694
22	10.58	11	97.5	0.769
22	10.67	11	97.5	0.775
22	10.75	11	88.2	0.615
22	10.75	11	95.9	0.754
22	10.83	11	85.8	0.581
22	10.83	11	87.6	0.612
22	11.08	11	83.3	0.519
22	11.17	11	82.7	0.519
22	11.33	11	91	0.674
22	11.5	11	80.5	0.503
22	11.75	11	76.1	0.457
22	11.92	11	87.09	0.625
22	12.08	11	79.28	0.531
22	12.08	11	79.36	0.529
22	12.08	11	80.55	0.544
22	12.25	11	85.6	0.637
22	12.5	11	80.69	0.592
22	12.67	11	78.05	0.552
22	13	11	67.06	0.479
22	13.33	11	64.92	0.476
22	13.67	11	68.01	0.541
22	13.92	11	64.51	0.501
22	14	11	54.02	0.402
22	14	11	56.13	0.433
22	14	11	60.35	0.486
22	14.08	11	61.52	0.506
22	14.17	11	62.87	0.515
22	14.33	11	55.38	0.418
23	7	13	102.8	0.772
23	8.08	13	106	0.865
23	9.75	13	96.1	0.522
23	18	13	84.2	0.744
23	18.08	13	73.5	0.572
23	18.25	13	75.6	0.619
23	18.58	13	69.2	0.521
23	18.67	13	70.1	0.539
23	18.75	13	65.8	0.462
23	18.83	13	62.8	0.427
23	18.92	13	76.7	0.663
23	19.08	13	74.3	0.646
23	19.17	13	78.7	0.704
23	19.42	13	67	0.535
23	19.75	13	70.9	0.659
23	20.08	13	56.6	0.421
23	20.5	13	52.6	0.359
23	20.67	13	55.7	0.421
23	21.17	13	62.2	0.574
23	21.75	13	47.3	0.316
23	22	13	51.8	0.396
23	22.08	13	54.1	0.446
23	24.08	13	54.9	0.525
23	25.25	13	50.9	0.518
23	25.92	13	49	0.469
23	26.25	13	42.5	0.385
23	26.33	13	45.6	0.409
23	27.42	13	41.4	0.373
23	28.17	13	44.2	0.407
23	28.42	13	41.8	0.381
23	28.67	13	47.3	0.47
24	6.67	8	114.3	0.897
24	6.92	8	100.8	0.693
24	15	8	78.5	0.372
24	15.17	8	88.3	0.568
24	15.5	8	93.2	0.649
24	15.67	8	88	0.562
24	15.92	8	92.8	0.646
24	16.25	8	85.7	0.565
24	16.5	8	99.2	0.795
24	16.83	8	94.3	0.715
24	17	8	96.6	0.749
24	17.25	8	86	0.622
24	17.5	8	88.1	0.662
24	17.83	8	97.3	0.805
24	18.08	8	92.4	0.767
24	18.17	8	95.4	0.812
24	18.17	8	81.9	0.618
24	18.25	8	90.4	0.741
24	18.5	8	92.7	0.783
24	18.67	8	80.7	0.62
24	19.08	8	84.9	0.714
24	19.33	8	90.6	0.798
24	19.42	8	81.7	0.682
24	19.58	8	96.6	0.87
24	19.83	8	89.4	0.796
24	20	8	79.8	0.661
24	20.08	8	86.3	0.719
24	20.5	8	77.1	0.623
24	20.67	8	69.6	0.524
24	20.75	8	82	0.688
24	20.92	8	75.1	0.613
24	21	8	66.7	0.496
24	21.08	8	75.8	0.624
24	21.17	8	92.3	0.813
24	21.42	8	95.5	0.847
24	21.67	8	52.6	0.302
24	21.67	8	58.4	0.386
24	21.67	8	65.4	0.497
24	21.67	8	70.9	0.577
24	21.75	8	68.3	0.543
24	21.92	8	77.2	0.671
24	22.17	8	89.9	0.807
24	22.5	8	88.5	0.799
24	22.75	8	83.8	0.756
24	23	8	90.2	0.823
24	23.25	8	93.7	0.853
24	23.58	8	87.2	0.803
24	24	8	59.1	0.459
24	24.08	8	84.8	0.784
24	24.42	8	94.5	0.88
24	24.67	8	93.3	0.871
24	24.92	8	85.1	0.799
24	25.08	8	75.5	0.7
24	25.08	8	80.6	0.751
24	25.17	8	66.9	0.588
24	25.17	8	76.1	0.71
24	25.17	8	77.9	0.729
24	25.17	8	80.9	0.755
24	25.25	8	88.3	0.826
24	25.42	8	78.2	0.734
25	6.67	8	96	0.53
25	15	8	82.6	0.673
25	15.25	8	77.8	0.623
25	15.58	8	81.4	0.63
25	15.83	8	80.3	0.596
25	16.08	8	65.1	0.403
25	16.42	8	67.1	0.414
25	16.67	8	77.7	0.544
25	16.83	8	77.7	0.525
25	16.92	8	85.8	0.627
25	17.17	8	83.6	0.629
25	17.67	8	77.7	0.548
25	17.83	8	77.4	0.538
25	17.92	8	80.3	0.58
25	18.17	8	83.6	0.647
25	18.25	8	80.2	0.606
25	18.75	8	85.5	0.677
25	18.83	8	61.2	0.383
25	18.83	8	93.3	0.761
25	19.25	8	81.9	0.663
25	19.58	8	76.9	0.613
25	19.67	8	67.6	0.49
25	19.83	8	83.3	0.694
25	20.08	8	83.9	0.719
25	20.33	8	68.5	0.52
25	20.58	8	79.1	0.679
25	21.58	8	81.2	0.761
25	23.5	8	77.3	0.801
26	10.42	14	107.4	0.899
26	10.92	14	107.6	0.906
26	11.5	14	106.2	0.869
26	12.08	14	97.3	0.702
26	20.5	14	107.7	0.969
26	20.75	14	81	0.774
26	21.08	14	92.1	0.882
26	21.33	14	72.2	0.668
26	21.58	14	88.5	0.858
26	21.75	14	80.2	0.776
26	22	14	86	0.84
26	22.25	14	83.6	0.815
26	22.58	14	76.5	0.768
26	24.08	14	66.7	0.626
26	25.58	14	78.6	0.781
26	26.58	14	46.8	0.389
26	26.67	14	67.9	0.664
26	26.83	14	61.7	0.593
26	27.08	14	57.2	0.535
26	27.33	14	63.4	0.613
26	28	14	55.3	0.522
26	28.08	14	58.6	0.562
26	28.25	14	59.2	0.571
26	28.5	14	51.3	0.474
26	28.75	14	49.7	0.454
26	30	14	53.7	0.517
26	30.08	14	56.4	0.548
26	30.25	14	55.7	0.542
26	30.58	14	52	0.498
27	10.42	19	92.5	0.62
27	19.75	19	67.9	0.523
27	20.25	19	65.9	0.495
27	21.33	19	60.9	0.447
27	21.92	19	51.8	0.331
27	22.92	19	56.6	0.422
27	23.33	19	57.3	0.449
27	23.42	19	59.9	0.504
27	23.75	19	73.9	0.682
27	24.75	19	54.8	0.455
27	25.17	19	61.5	0.534
27	25.83	19	58	0.5
27	26.25	19	47	0.353
27	26.83	19	44.4	0.329
27	27.25	19	57.4	0.494
27	27.67	19	99.9	0.941
27	28.33	19	29.7	0.103
27	28.67	19	32.6	0.158
27	28.67	19	32.9	0.164
27	28.67	19	34.8	0.195
27	28.75	19	36.1	0.21
28	22.83	26	67.1	0.605
28	23.33	26	68.4	0.631
28	23.92	26	61.9	0.558
28	24.5	26	67.3	0.628
28	25.08	26	60.1	0.532
28	25.25	26	52.8	0.435
28	33.75	26	53.9	0.524
28	34	26	59.8	0.591
28	34.25	26	57.5	0.576
28	34.58	26	55.6	0.557
28	34.83	26	53.3	0.526
28	35	26	52.6	0.518
28	35.08	26	49.3	0.474
28	35.25	26	52.6	0.517
28	35.33	26	52.6	0.518
28	35.42	26	43.4	0.389
28	35.5	26	46	0.433
28	35.5	26	48	0.46
28	35.58	26	47	0.447
28	35.75	26	49.7	0.485
28	36	26	47.3	0.451
28	36.17	26	58.7	0.605
28	36.42	26	49.3	0.485
28	36.67	26	51.7	0.519
28	37	26	53.7	0.551
28	37.17	26	47.3	0.462
28	37.25	26	52.3	0.534
28	37.5	26	51.3	0.521
28	37.75	26	45	0.436
28	37.92	26	52.3	0.544
28	38.08	26	52.7	0.547
28	38.25	26	51.3	0.528
28	38.5	26	44.6	0.434
28	38.58	26	47.6	0.48
28	38.92	26	49.7	0.511
28	39.17	26	48.3	0.49
28	39.25	26	46.6	0.469
28	39.5	26	39.8	0.352
28	39.58	26	39.4	0.346
28	39.58	26	50.9	0.525
28	39.75	26	46.7	0.469
28	39.83	26	47.1	0.475
28	40	26	29.3	0.164
28	40	26	29.3	0.164
28	40	26	34.5	0.247
28	40	26	34.5	0.247
28	40	26	24.1	0.084
28	40	26	25.5	0.105
28	40	26	29.6	0.164
28	40	26	30.3	0.174
28	40	26	30.3	0.179
28	40	26	31.4	0.188
28	40	26	31.4	0.188
28	40	26	32.5	0.212
28	40	26	35	0.253
28	40	26	35.6	0.265
28	40	26	36.6	0.279
28	40	26	37.3	0.291
28	40	26	36.9	0.291
28	40	26	37.4	0.297
28	40	26	37.6	0.302
28	40	26	38.6	0.323
28	40	26	39.1	0.329
28	40	26	39.5	0.337
28	40	26	39.5	0.337
28	40	26	39.5	0.337
28	40	26	39.8	0.344
28	40	26	40.1	0.344
28	40	26	40.3	0.357
28	40	26	42.6	0.396
28	40	26	42.9	0.401
28	40	26	43.6	0.412
28	40	26	43.6	0.42
28	40	26	46.4	0.452
28	40	26	46.7	0.466
28	40	26	46.7	0.466
29	10.17	14	91.4	0.598
29	10.42	14	90.9	0.603
29	10.75	14	81.9	0.423
29	11	14	78	0.362
29	11.25	14	91.4	0.617
29	11.58	14	83.2	0.441
29	11.83	14	80.4	0.396
29	12.08	14	83.4	0.39
29	12.33	14	88.9	0.524
29	12.58	14	87.3	0.523
29	12.58	14	87.3	0.523
29	12.67	14	72.5	0.506
29	12.83	14	80.5	0.433
29	13.08	14	84.1	0.563
29	13.42	14	62.3	0.229
29	13.42	14	62.3	0.229
29	13.67	14	70.8	0.338
29	13.92	14	61.7	0.245
29	13.92	14	61.7	0.245
29	14	14	63.6	0.25
29	14	14	63.1	0.24
29	14.08	14	81.9	0.292
29	14.25	14	50.1	0.113
29	14.42	14	56.9	0.17
29	14.42	14	56.9	0.17
29	14.58	14	56	0.161
29	14.83	14	75.2	0.392
29	15.25	14	49.5	0.112
29	15.25	14	49.5	0.112
29	15.5	14	51.4	0.131
29	15.58	14	55.7	0.175
29	15.75	14	67.7	0.321
29	16	14	76	0.475
29	16.33	14	68.4	0.387
29	16.42	14	66.9	0.359
29	16.58	14	81.5	0.572
29	16.83	14	65.5	0.368
29	17	14	71	0.448
29	17.17	14	60.5	0.329
29	17.25	14	76.3	0.53
29	17.58	14	55.7	0.299
29	17.83	14	71.4	0.48
29	18.08	14	61.7	0.392
29	18.33	14	65.9	0.45
29	18.67	14	72.6	0.54
29	18.92	14	65.4	0.469
29	19.08	14	54.9	0.37
29	19.5	14	66.2	0.508
29	19.75	14	50.7	0.35
29	19.92	14	51.5	0.363
29	20	14	51.2	0.363
29	20	14	55.9	0.415
29	20	14	58.6	0.457
29	20.42	14	73.8	0.65
29	20.58	14	70.5	0.613
29	20.83	14	71.3	0.647
29	20.83	14	76.7	0.701
30	7.67	11	106.8	0.857
30	7.92	11	100.1	0.736
30	8.67	11	98.6	0.718
30	9	11	95.1	0.641
30	9.33	11	100.8	0.761
30	9.67	11	80.7	0.276
30	9.83	11	60.5	0.061
30	9.83	11	68.6	0.115
30	9.83	11	69.5	0.125
30	9.92	11	85.6	0.372
30	10	11	82.4	0.31
30	10.25	11	84.7	0.328
30	10.5	11	76.9	0.2
30	10.67	11	77.3	0.211
30	10.75	11	77.3	0.214
30	10.83	11	73.6	0.163
30	11.17	11	83.9	0.329
30	11.33	11	84.8	0.346
30	11.5	11	70.9	0.155
30	11.67	11	88.1	0.438
30	11.75	11	80.2	0.281
30	11.83	11	70.9	0.156
30	15.92	11	60.5	0.162
30	15.92	11	74.2	0.342
30	15.92	11	80	0.421
31	8.17	12	87.8	0.416
31	8.58	12	100.6	0.736
31	17.17	12	99.3	0.837
31	17.75	12	98.5	0.81
31	18.08	12	99.9	0.824
31	19	12	99.7	0.853
31	19.58	12	104.1	0.92
31	20.08	12	89.2	0.8
31	20.92	12	90.2	0.834
31	21.33	12	83.7	0.795
31	22.25	12	75.8	0.751
31	22.75	12	88.6	0.89
31	23.5	12	81.9	0.856
31	24.17	12	88.6	0.928
31	24.58	12	85.1	0.908
31	25.08	12	85.6	0.897
31	25.5	12	82	0.876
31	26	12	79.9	0.863
31	26.83	12	76.8	0.843
31	26.83	12	77.1	0.845
31	27	12	77.1	0.846
31	27.08	12	82	0.882
31	27.25	12	73.8	0.813
31	27.25	12	84.2	0.898
32	7.42	12	112.4	0.862
32	7.5	12	123.9	0.951
32	7.58	12	107.74	0.854
32	7.58	12	111.2	0.854
32	7.92	12	93.3	0.614
32	8.17	12	104.6	0.803
32	8.5	12	117.3	0.939
32	8.58	12	126.4	0.979
32	8.75	12	103.6	0.808
32	8.83	12	102.9	0.801
32	9	12	104.1	0.823
32	9.25	12	98	0.729
32	9.42	12	100.3	0.77
32	9.67	12	95.3	0.682
32	10	12	87.2	0.529
32	10.25	12	93.2	0.661
32	10.58	12	93.8	0.688
32	10.83	12	95.5	0.731
32	11.08	12	96.5	0.752
32	11.33	12	94.5	0.722
32	11.58	12	81.3	0.493
32	11.83	12	101.9	0.846
32	12.08	12	111.1	0.822
32	12.33	12	104.7	0.76
32	12.5	12	104.7	0.77
32	12.83	12	108.4	0.857
32	12.92	12	94	0.655
32	13.08	12	88	0.625
32	13.17	12	92.4	0.711
32	13.42	12	94.6	0.765
32	13.42	12	89.5	0.684
32	13.58	12	100.68	0.818
32	13.58	12	97.1	0.818
32	13.83	12	84	0.647
32	14	12	93.61	0.749
32	14.17	12	68.7	0.466
32	14.17	12	76.9	0.584
32	14.25	12	59	0.356
32	14.25	12	68.7	0.466
32	14.33	12	91.6	0.813
32	14.42	12	92	0.82
32	14.5	12	93.89	0.779
32	14.58	12	93.4	0.84
32	14.67	12	89.2	0.785
32	15.08	12	58.37	0.362
32	15.67	12	76.78	0.536
32	16.42	12	87.7	0.729
32	16.67	12	85.72	0.722
32	16.92	12	81.89	0.668
32	17.17	12	83.45	0.73
32	17.33	12	70.65	0.548
32	17.33	12	81.8	0.707
32	17.42	12	81.31	0.68
32	17.67	12	86.27	0.752
32	17.83	12	81.73	0.695
32	18	12	88.58	0.777
32	18.25	12	86.07	0.766
32	18.5	12	88.03	0.782
32	18.75	12	94.72	0.856
32	19.08	12	86.55	0.786
32	19.42	12	87.07	0.805
32	19.58	12	84.51	0.789
32	19.58	12	86.65	0.814
32	19.67	12	85.22	0.801
32	19.92	12	90.27	0.855
32	20.08	12	91.2	0.897
32	20.17	12	78.4	0.759
32	20.25	12	60.26	0.521
32	20.33	12	75.61	0.729
32	20.75	12	93.99	0.93
32	21	12	101.21	0.969
32	21.17	12	91.63	0.917
32	21.33	12	104.02	0.981
32	21.42	12	75.5	0.764
32	21.75	12	86.02	0.882
32	22	12	101.21	0.976
32	22.25	12	89.25	0.913
32	22.58	12	86.2	0.893
33	9.92	22	88.12	0.483
33	11.58	22	86.86	0.476
33	11.75	22	81.49	0.382
33	12.75	22	105.78	0.858
33	13.92	22	102.75	0.842
33	15.5	22	97.75	0.807
33	15.83	22	96.77	0.79
33	16.83	22	90.1	0.759
33	17.17	22	85.09	0.744
33	17.83	22	71.15	0.566
33	19.17	22	86.07	0.827
33	19.92	22	89.77	0.883
33	20.67	22	87.83	0.91
33	20.75	22	91.92	0.936
33	22.33	22	80.9	0.868
33	22.42	22	78.4	0.825
33	23.08	22	72.5	0.794
33	23.17	22	75.9	0.828
33	23.58	22	77.4	0.848
33	24.08	22	76.2	0.851
33	24.33	22	74.6	0.841
33	24.67	22	75.6	0.854
33	25.42	22	72.8	0.806
33	25.58	22	77.2	0.845
33	26.42	22	73.6	0.817
34	6.08	8	95	0.472
34	6.5	8	85.87	0.458
34	7.25	8	76.9	0.241
34	7.33	8	75.4	0.23
34	7.33	8	77.6	0.263
34	7.67	8	90.2	0.517
34	7.75	8	68.3	0.197
34	8.08	8	74.8	0.28
34	8.33	8	73.5	0.292
34	8.42	8	77.5	0.345
34	8.5	8	64.9	0.199
34	8.5	8	64.9	0.199
34	8.5	8	76.8	0.341
34	8.5	8	77.5	0.326
34	9.75	8	70.1	0.314
34	9.75	8	72.8	0.345
34	9.83	8	71.5	0.335
34	9.83	8	80.8	0.451
34	9.92	8	101.9	0.811
34	10.58	8	77	0.413
34	10.83	8	89.2	0.618
34	11.08	8	73.9	0.375
34	11.92	8	74.35	0.354
34	12.58	8	91.81	0.645
34	12.67	8	82	0.447
34	12.75	8	89.4	0.572
34	12.92	8	76.16	0.416
34	13.17	8	90	0.676
34	13.42	8	88.24	0.613
34	13.58	8	80.3	0.555
34	13.92	8	65.7	0.425
34	13.92	8	81.9	0.598
34	14.25	8	66.5	0.43
34	14.5	8	76.49	0.519
34	15.58	8	63.29	0.424
34	15.67	8	79.65	0.656
34	16.33	8	45.56	0.241
34	16.42	8	70.28	0.538
34	16.42	8	60.87	0.413
34	16.42	8	69.37	0.523
34	16.5	8	71.39	0.548
35	16.42	18	66.48	0.542
35	16.75	18	67.5	0.567
35	17.75	18	58.87	0.5
35	19.75	18	72.87	0.722
35	20.33	18	73.64	0.73
35	20.67	18	75.61	0.757
35	21.42	18	82.5	0.835
35	22.17	18	72.29	0.759
35	22.75	18	72.56	0.738
35	23.33	18	69.8	0.676
35	23.67	18	64	0.605
35	23.92	18	62.3	0.586
35	24.25	18	61.7	0.576
35	24.33	18	75.5	0.758
35	24.58	18	66.74	0.673
35	24.92	18	59.6	0.556
35	25.17	18	65.6	0.63
35	25.33	18	75.2	0.758
35	25.58	18	73.5	0.739
35	25.83	18	61.8	0.589
35	26	18	55.2	0.489
35	26.42	18	50.3	0.433
35	26.67	18	48.9	0.419
35	27.08	18	63.7	0.582
35	27.42	18	64.2	0.623
35	27.42	18	66.6	0.623
35	27.75	18	52.4	0.447
35	28.08	18	50.6	0.424
35	28.25	18	44.43	0.372
35	28.42	18	52	0.477
35	28.92	18	56.2	0.539
35	29.25	18	49.87	0.468
35	29.5	18	49.87	0.471
35	30.42	18	42.58	0.378
35	30.83	18	43.61	0.394
35	31.08	18	37.63	0.315
35	31.25	18	45.91	0.426
35	31.5	18	36.25	0.299
35	31.83	18	48.67	0.47
35	32.08	18	48.59	0.467
35	33.5	18	33.1	0.233
35	33.5	18	34.5	0.238
35	33.58	18	36.8	0.284
35	33.75	18	40.4	0.336
35	34.08	18	40.03	0.357
35	34.33	18	33.71	0.265
35	34.58	18	29.14	0.198
35	34.75	18	26.68	0.159
35	34.75	18	30.55	0.22
35	34.83	18	33.35	0.261
35	35	18	26.14	0.148
35	35.08	18	27.55	0.17
35	35.25	18	24.02	0.111
35	35.33	18	28.96	0.194
35	35.42	18	25.78	0.143
35	35.5	18	27.9	0.177
35	35.67	18	24.72	0.121
35	35.75	18	21.55	0.071
36	6.67	8	84.63	0.459
36	8.67	8	112.2	0.916
36	9.67	8	121.79	0.975
36	11	8	122.18	0.978
36	12	8	116.1	0.947
36	13.17	8	116.41	0.956
36	13.67	8	69.58	0.358
36	13.92	8	113.98	0.946
36	24.17	8	69.7	0.774
37	6.83	10	102.8	0.776
37	7.75	10	109.95	0.889
37	8.83	10	107.04	0.843
37	9.42	10	100.8	0.77
37	9.83	10	124.2	0.459
37	10.08	10	93.9	0.686
37	10.25	10	84.1	0.523
37	10.75	10	103.6	0.867
37	10.83	10	87.1	0.632
37	11.08	10	102.5	0.831
37	11.17	10	95.2	0.725
37	11.33	10	89.2	0.647
37	11.83	10	97.4	0.792
37	12	10	78.8	0.553
37	12.17	10	78	0.596
37	12.42	10	78.5	0.626
37	12.42	10	88.5	0.744
37	12.42	10	90.1	0.766
37	12.83	10	85.7	0.731
37	13.17	10	75.2	0.671
37	13.17	10	80.5	0.72
37	13.33	10	85.5	0.783
37	13.42	10	76.7	0.69
37	13.42	10	84	0.763
37	14.25	10	81.02	0.815
37	14.75	10	81.03	0.804
37	15.58	10	79.31	0.812
37	16.33	10	77.16	0.82
37	17.5	10	82.47	0.828
37	17.92	10	85.63	0.851
37	18.17	10	79.69	0.807
37	18.42	10	88.1	0.889
37	18.75	10	73.9	0.735
37	18.92	10	76.88	0.769
37	18.92	10	78.87	0.788
37	18.92	10	79.2	0.791
37	19	10	86.49	0.865
37	19.17	10	68.18	0.67
37	19.17	10	76.49	0.764
37	19.25	10	76.16	0.761
37	19.25	10	77.82	0.778
37	19.33	10	72.5	0.723
37	19.5	10	78.43	0.783
37	19.5	10	86.7	0.88
37	19.83	10	79.64	0.785
37	20.17	10	57.15	0.518
37	20.17	10	73.14	0.719
37	20.25	10	70.76	0.69
37	20.33	10	81.65	0.807
37	20.58	10	81.43	0.816
37	20.83	10	46.63	0.376
37	20.92	10	66.99	0.652
37	21.25	10	72.84	0.728
37	21.33	10	71.2	0.708
[truncated: 6,253 more rows]
